# Supplementary material for: A dyadic daily diary investigation of partner-schema structures on relational well-being and depressed mood
Source: J Soc Pers Relat. 2025 Dec 9;43(5):1411–37. doi: 10.1177/02654075251407064 (PMC13044449; doi:10.1177/02654075251407064)
Supplement: Supplemental Material - A dyadic daily diary investigation of partner-schema structures on relationship well-being and depressed mood [file sj-xlsx-2-spr-10.1177_02654075251407064.xlsx]

## Sheet: Outcome-Daily RQ
Full Model PSS as a moderator between conflict severity and relationship quality
Estimates of Fixed Effects
Parameter	Estimate	Std. Error	df	t	Sig.	95% Confidence Interval
						Lower Bound	Upper Bound
Intercept	5.555	0.073	90.007	76.06	<.001	5.41	5.7
Between-person actor conflict severity	-0.351	0.046	207.396	-7.598	<.001	-0.442	-0.26
Between-person partner conflict severity	-0.211	0.046	207.396	-4.579	<.001	-0.302	-0.12
Within-person actor conflict severity	-0.233	0.064	154.499	-3.672	<.001	-0.359	-0.108
Within-person partner conflict severity	-0.048	0.064	154.499	-0.75	0.455	-0.173	0.078
Actor PSS+	-1.421	0.354	162.896	-4.016	<.001	-2.12	-0.723
Partner PSS+	-0.328	0.354	162.896	-0.926	0.356	-1.026	0.371
Actor PSS-	0.044	0.167	158.737	0.262	0.794	-0.287	0.375
Partner PSS-	-0.453	0.167	158.737	-2.706	0.008	-0.784	-0.122
Within-person actor conflict severity × Partner PSS+	0.169	0.352	189.662	0.479	0.633	-0.526	0.864
Between-person actor conflict severity × Partner PSS+	1.203	0.36	153.376	3.34	0.001	0.491	1.914
Within-person partner conflict severity × Partner PSS+	-1.05	0.376	153.442	-2.796	0.006	-1.792	-0.308
Between-person partner conflict severity × Partner PSS+	-0.172	0.285	165.983	-0.603	0.548	-0.734	0.391
Within-person actor conflict severity × Partner PSS-	-0.105	0.173	138.402	-0.609	0.544	-0.447	0.237		Significant interactions for simple slope testing:
Between-person actor conflict severity × Partner PSS-	-0.342	0.157	189.687	-2.186	0.03	-0.651	-0.033		Partner PSS+ * Between-person actor conflict severity
Within-person partner conflict severity × Partner PSS-	0.31	0.245	200.477	1.264	0.208	-0.173	0.793		Partner PSS+ * Within-person partner conflict severity
Between-person partner conflict severity × Partner PSS-	-0.05	0.149	126.634	-0.333	0.739	-0.344	0.245		Partner PSS- * Between-person actor conflict severity
Within-person actor conflict severity × Actor PSS+	-0.934	0.376	153.442	-2.487	0.014	-1.676	-0.192		Actor PSS+ * Within-person actor conflict severity
Between-person actor conflict severity × Actor PSS+	-0.159	0.285	165.983	-0.56	0.576	-0.722	0.403		Actor PSS- * Between-person actor conflict severity
Within-person partner conflict severity × Actor PSS+	0.025	0.352	189.662	0.07	0.944	-0.67	0.72
Between-person partner conflict severity × Actor PSS+	0.651	0.36	153.376	1.806	0.073	-0.061	1.362
Within-person actor conflict severity × Actor PSS-	0.456	0.245	200.477	1.861	0.064	-0.027	0.939
Between-person actor conflict severity × Actor PSS-	0.339	0.149	126.634	2.276	0.025	0.044	0.633
Within-person partner conflict severity × Actor PSS-	0.029	0.173	138.402	0.168	0.867	-0.313	0.371
Between-person partner conflict severity × Actor PSS-	-0.104	0.157	189.687	-0.665	0.507	-0.413	0.205
Between-person actor conflict severity × Partner PSS+ loosely interconnected (+1SD)									Between-person actor conflict severity × Partner PSS+ highly interconnected (−1SD)
Estimates of Fixed Effects									Estimates of Fixed Effects
Parameter	Estimate	Std. Error	df	t	Sig.	95% Confidence Interval			Parameter	Estimate	Std. Error	df	t	Sig.	95% Confidence Interval
						Lower Bound	Upper Bound								Lower Bound	Upper Bound
Intercept	5.495	0.097	115.479	56.442	<.001	5.303	5.688		Intercept	5.615	0.097	118.629	57.697	<.001	5.422	5.807
Between-person actor conflict severity	-0.132	0.08	182.467	-1.645	0.102	-0.29	0.026		Between-person actor conflict severity	-0.569	0.08	164.004	-7.115	<.001	-0.727	-0.411
Between-person partner conflict severity	-0.243	0.069	198.68	-3.54	<.001	-0.378	-0.107		Between-person partner conflict severity	-0.18	0.07	179.647	-2.564	0.011	-0.319	-0.042
Within-person actor conflict severity	-0.203	0.082	183.295	-2.467	0.015	-0.365	-0.041		Within-person actor conflict severity	-0.264	0.098	172.44	-2.705	0.008	-0.457	-0.071
Within-person partner conflict severity	-0.239	0.092	170.504	-2.595	0.01	-0.42	-0.057		Within-person partner conflict severity	0.143	0.095	143.601	1.514	0.132	-0.044	0.33
Actor PSS+	-1.421	0.354	162.896	-4.016	<.001	-2.12	-0.723		Actor PSS+	-1.421	0.354	162.896	-4.016	<.001	-2.12	-0.723
Partner PSS+ loosely interconnected (+1SD)	-0.328	0.354	162.896	-0.926	0.356	-1.026	0.371		Partner PSS+ highly interconnected (−1SD)	-0.328	0.354	162.896	-0.926	0.356	-1.026	0.371
Actor PSS-	0.044	0.167	158.737	0.262	0.794	-0.287	0.375		Actor PSS-	0.044	0.167	158.737	0.262	0.794	-0.287	0.375
Partner PSS-	-0.453	0.167	158.737	-2.706	0.008	-0.784	-0.122		Partner PSS-	-0.453	0.167	158.737	-2.706	0.008	-0.784	-0.122
Within-person actor conflict severity × Partner PSS+ loosely interconnected (+1SD)	0.169	0.352	189.662	0.479	0.633	-0.526	0.864		Within-person actor conflict severity × Partner PSS+ highly interconnected (−1SD)	0.169	0.352	189.662	0.479	0.633	-0.526	0.864
Between-person actor conflict severity × Partner PSS+ loosely interconnected (+1SD)	1.203	0.36	153.376	3.34	0.001	0.491	1.914		Between-person actor conflict severity × Partner PSS+ highly interconnected (−1SD)	1.203	0.36	153.376	3.34	0.001	0.491	1.914
Within-person partner conflict severity × Partner PSS+ loosely interconnected (+1SD)	-1.05	0.376	153.442	-2.796	0.006	-1.792	-0.308		Within-person partner conflict severity × Partner PSS+ highly interconnected (−1SD)	-1.05	0.376	153.442	-2.796	0.006	-1.792	-0.308
Between-person partner conflict severity × Partner PSS+ loosely interconnected (+1SD)	-0.172	0.285	165.983	-0.603	0.548	-0.734	0.391		Between-person partner conflict severity × Partner PSS+ highly interconnected (−1SD)	-0.172	0.285	165.983	-0.603	0.548	-0.734	0.391
Within-person actor conflict severity × Partner PSS-	-0.105	0.173	138.402	-0.609	0.544	-0.447	0.237		Within-person actor conflict severity × Partner PSS-	-0.105	0.173	138.402	-0.609	0.544	-0.447	0.237
Between-person actor conflict severity × Partner PSS-	-0.342	0.157	189.687	-2.186	0.03	-0.651	-0.033		Between-person actor conflict severity × Partner PSS-	-0.342	0.157	189.687	-2.186	0.03	-0.651	-0.033
Within-person partner conflict severity × Partner PSS-	0.31	0.245	200.477	1.264	0.208	-0.173	0.793		Within-person partner conflict severity × Partner PSS-	0.31	0.245	200.477	1.264	0.208	-0.173	0.793
Between-person partner conflict severity × Partner PSS-	-0.05	0.149	126.634	-0.333	0.739	-0.344	0.245		Between-person partner conflict severity × Partner PSS-	-0.05	0.149	126.634	-0.333	0.739	-0.344	0.245
Within-person actor conflict severity × Actor PSS+	-0.934	0.376	153.442	-2.487	0.014	-1.676	-0.192		Within-person actor conflict severity × Actor PSS+	-0.934	0.376	153.442	-2.487	0.014	-1.676	-0.192
Between-person actor conflict severity × Actor PSS+	-0.159	0.285	165.983	-0.56	0.576	-0.722	0.403		Between-person actor conflict severity × Actor PSS+	-0.159	0.285	165.983	-0.56	0.576	-0.722	0.403
Within-person partner conflict severity × Actor PSS+	0.025	0.352	189.662	0.07	0.944	-0.67	0.72		Within-person partner conflict severity × Actor PSS+	0.025	0.352	189.662	0.07	0.944	-0.67	0.72
Between-person partner conflict severity × Actor PSS+	0.651	0.36	153.376	1.806	0.073	-0.061	1.362		Between-person partner conflict severity × Actor PSS+	0.651	0.36	153.376	1.806	0.073	-0.061	1.362
Within-person actor conflict severity × Actor PSS-	0.456	0.245	200.477	1.861	0.064	-0.027	0.939		Within-person actor conflict severity × Actor PSS-	0.456	0.245	200.477	1.861	0.064	-0.027	0.939
Between-person actor conflict severity × Actor PSS-	0.339	0.149	126.634	2.276	0.025	0.044	0.633		Between-person actor conflict severity × Actor PSS-	0.339	0.149	126.634	2.276	0.025	0.044	0.633
Within-person partner conflict severity × Actor PSS-	0.029	0.173	138.402	0.168	0.867	-0.313	0.371		Within-person partner conflict severity × Actor PSS-	0.029	0.173	138.402	0.168	0.867	-0.313	0.371
Between-person partner conflict severity × Actor PSS-	-0.104	0.157	189.687	-0.665	0.507	-0.413	0.205		Between-person partner conflict severity × Actor PSS-	-0.104	0.157	189.687	-0.665	0.507	-0.413	0.205
Within-person partner conflict severity × Partner PSS+ loosely interconnected (+1SD)									Within-person partner conflict severity × Partner PSS+ highly interconnected (−1SD)
Estimates of Fixed Effects									Estimates of Fixed Effects
Parameter	Estimate	Std. Error	df	t	Sig.	95% Confidence Interval			Parameter	Estimate	Std. Error	df	t	Sig.	95% Confidence Interval
						Lower Bound	Upper Bound								Lower Bound	Upper Bound
Intercept	5.495	0.097	115.479	56.442	<.001	5.303	5.688		Intercept	5.615	0.097	118.629	57.697	<.001	5.422	5.807
Between-person actor conflict severity	-0.132	0.08	182.467	-1.645	0.102	-0.29	0.026		Between-person actor conflict severity	-0.569	0.08	164.004	-7.115	<.001	-0.727	-0.411
Between-person partner conflict severity	-0.243	0.069	198.68	-3.54	<.001	-0.378	-0.107		Between-person partner conflict severity	-0.18	0.07	179.647	-2.564	0.011	-0.319	-0.042
Within-person actor conflict severity	-0.203	0.082	183.295	-2.467	0.015	-0.365	-0.041		Within-person actor conflict severity	-0.264	0.098	172.44	-2.705	0.008	-0.457	-0.071
Within-person partner conflict severity	-0.239	0.092	170.504	-2.595	0.01	-0.42	-0.057		Within-person partner conflict severity	0.143	0.095	143.601	1.514	0.132	-0.044	0.33
Actor PSS+	-1.421	0.354	162.896	-4.016	<.001	-2.12	-0.723		Actor PSS+	-1.421	0.354	162.896	-4.016	<.001	-2.12	-0.723
Partner PSS+ loosely interconnected (+1SD)	-0.328	0.354	162.896	-0.926	0.356	-1.026	0.371		Partner PSS+ highly interconnected (−1SD)	-0.328	0.354	162.896	-0.926	0.356	-1.026	0.371
Actor PSS-	0.044	0.167	158.737	0.262	0.794	-0.287	0.375		Actor PSS-	0.044	0.167	158.737	0.262	0.794	-0.287	0.375
Partner PSS-	-0.453	0.167	158.737	-2.706	0.008	-0.784	-0.122		Partner PSS-	-0.453	0.167	158.737	-2.706	0.008	-0.784	-0.122
Within-person actor conflict severity × Partner PSS+ loosely interconnected (+1SD)	0.169	0.352	189.662	0.479	0.633	-0.526	0.864		Within-person actor conflict severity × Partner PSS+ highly interconnected (−1SD)	0.169	0.352	189.662	0.479	0.633	-0.526	0.864
Between-person actor conflict severity × Partner PSS+ loosely interconnected (+1SD)	1.203	0.36	153.376	3.34	0.001	0.491	1.914		Between-person actor conflict severity × Partner PSS+ highly interconnected (−1SD)	1.203	0.36	153.376	3.34	0.001	0.491	1.914
Within-person actor conflict severity × Partner PSS+ loosely interconnected (+1SD)	-1.05	0.376	153.442	-2.796	0.006	-1.792	-0.308		Within-person actor conflict severity × Partner PSS+ highly interconnected (−1SD)	-1.05	0.376	153.442	-2.796	0.006	-1.792	-0.308
Between-person partner conflict severity × Partner PSS+ loosely interconnected (+1SD)	-0.172	0.285	165.983	-0.603	0.548	-0.734	0.391		Between-person partner conflict severity × Partner PSS+ highly interconnected (−1SD)	-0.172	0.285	165.983	-0.603	0.548	-0.734	0.391
Within-person actor conflict severity × Partner PSS-	-0.105	0.173	138.402	-0.609	0.544	-0.447	0.237		Within-person actor conflict severity × Partner PSS-	-0.105	0.173	138.402	-0.609	0.544	-0.447	0.237
Between-person actor conflict severity × Partner PSS-	-0.342	0.157	189.687	-2.186	0.03	-0.651	-0.033		Between-person actor conflict severity × Partner PSS-	-0.342	0.157	189.687	-2.186	0.03	-0.651	-0.033
Within-person partner conflict severity × Partner PSS-	0.31	0.245	200.477	1.264	0.208	-0.173	0.793		Within-person partner conflict severity × Partner PSS-	0.31	0.245	200.477	1.264	0.208	-0.173	0.793
Between-person partner conflict severity × Partner PSS-	-0.05	0.149	126.634	-0.333	0.739	-0.344	0.245		Between-person partner conflict severity × Partner PSS-	-0.05	0.149	126.634	-0.333	0.739	-0.344	0.245
Within-person actor conflict severity × Actor PSS+	-0.934	0.376	153.442	-2.487	0.014	-1.676	-0.192		Within-person actor conflict severity × Actor PSS+	-0.934	0.376	153.442	-2.487	0.014	-1.676	-0.192
Between-person actor conflict severity × Actor PSS+	-0.159	0.285	165.983	-0.56	0.576	-0.722	0.403		Between-person actor conflict severity × Actor PSS+	-0.159	0.285	165.983	-0.56	0.576	-0.722	0.403
Within-person partner conflict severity × Actor PSS+	0.025	0.352	189.662	0.07	0.944	-0.67	0.72		Within-person partner conflict severity × Actor PSS+	0.025	0.352	189.662	0.07	0.944	-0.67	0.72
Between-person partner conflict severity × Actor PSS+	0.651	0.36	153.376	1.806	0.073	-0.061	1.362		Between-person partner conflict severity × Actor PSS+	0.651	0.36	153.376	1.806	0.073	-0.061	1.362
Within-person actor conflict severity × Actor PSS-	0.456	0.245	200.477	1.861	0.064	-0.027	0.939		Within-person actor conflict severity × Actor PSS-	0.456	0.245	200.477	1.861	0.064	-0.027	0.939
Between-person actor conflict severity × Actor PSS-	0.339	0.149	126.634	2.276	0.025	0.044	0.633		Between-person actor conflict severity × Actor PSS-	0.339	0.149	126.634	2.276	0.025	0.044	0.633
Within-person partner conflict severity × Actor PSS-	0.029	0.173	138.402	0.168	0.867	-0.313	0.371		Within-person partner conflict severity × Actor PSS-	0.029	0.173	138.402	0.168	0.867	-0.313	0.371
Between-person partner conflict severity × Actor PSS-	-0.104	0.157	189.687	-0.665	0.507	-0.413	0.205		Between-person partner conflict severity × Actor PSS-	-0.104	0.157	189.687	-0.665	0.507	-0.413	0.205
Between-person actor conflict severity × Partner PSS- loosely interconnected (+1SD)										Between-person actor conflict severity × Partner PSS- highly interconnected (−1SD)
Estimates of Fixed Effects									Estimates of Fixed Effects
Parameter	Estimate	Std. Error	df	t	Sig.	95% Confidence Interval			Parameter	Estimate	Std. Error	df	t	Sig.	95% Confidence Interval
						Lower Bound	Upper Bound								Lower Bound	Upper Bound
Intercept	5.397	0.097	105.038	55.49	<.001	5.204	5.59		Intercept	5.713	0.09	123.19	63.818	<.001	5.536	5.89
Between-person actor conflict severity	-0.47	0.069	202.862	-6.765	<.001	-0.607	-0.333		Between-person actor conflict severity	-0.231	0.073	201.405	-3.156	0.002	-0.376	-0.087
Between-person partner conflict severity	-0.229	0.076	164.361	-3.015	0.003	-0.378	-0.079		Between-person partner conflict severity	-0.194	0.062	155.532	-3.115	0.002	-0.317	-0.071
Within-person actor conflict severity	-0.27	0.1	155.394	-2.696	0.008	-0.468	-0.072		Within-person actor conflict severity	-0.197	0.073	134.253	-2.702	0.008	-0.341	-0.053
Within-person partner conflict severity	0.06	0.118	182.054	0.511	0.61	-0.172	0.293		Within-person partner conflict severity	-0.156	0.094	188.072	-1.663	0.098	-0.34	0.029
Actor PSS+	-1.421	0.354	162.896	-4.016	<.001	-2.12	-0.723		Actor PSS+	-1.421	0.354	162.896	-4.016	<.001	-2.12	-0.723
Partner PSS+	-0.328	0.354	162.896	-0.926	0.356	-1.026	0.371		Partner PSS+	-0.328	0.354	162.896	-0.926	0.356	-1.026	0.371
Actor PSS-	0.044	0.167	158.737	0.262	0.794	-0.287	0.375		Actor PSS-	0.044	0.167	158.737	0.262	0.794	-0.287	0.375
Partner PSS- loosely interconnected (+1SD)	-0.453	0.167	158.737	-2.706	0.008	-0.784	-0.122		Partner PSS- highly interconnected (−1SD)	-0.453	0.167	158.737	-2.706	0.008	-0.784	-0.122
Within-person actor conflict severity × Partner PSS+	0.169	0.352	189.662	0.479	0.633	-0.526	0.864		Within-person actor conflict severity × Partner PSS+	0.169	0.352	189.662	0.479	0.633	-0.526	0.864
Between-person actor conflict severity × Partner PSS+	1.203	0.36	153.376	3.34	0.001	0.491	1.914		Between-person actor conflict severity × Partner PSS+	1.203	0.36	153.376	3.34	0.001	0.491	1.914
Within-person partner conflict severity × Partner PSS+	-1.05	0.376	153.442	-2.796	0.006	-1.792	-0.308		Within-person partner conflict severity × Partner PSS+	-1.05	0.376	153.442	-2.796	0.006	-1.792	-0.308
Between-person partner conflict severity × Partner PSS+	-0.172	0.285	165.983	-0.603	0.548	-0.734	0.391		Between-person partner conflict severity × Partner PSS+	-0.172	0.285	165.983	-0.603	0.548	-0.734	0.391
Within-person actor conflict severity × Partner PSS- loosely interconnected (+1SD)	-0.105	0.173	138.402	-0.609	0.544	-0.447	0.237		Within-person actor conflict severity × Partner PSS- highly interconnected (−1SD)	-0.105	0.173	138.402	-0.609	0.544	-0.447	0.237
Between-person actor conflict severity × Partner PSS- loosely interconnected (+1SD)	-0.342	0.157	189.687	-2.186	0.03	-0.651	-0.033		Between-person actor conflict severity × Partner PSS- highly interconnected (−1SD)	-0.342	0.157	189.687	-2.186	0.03	-0.651	-0.033
Within-person partner conflict severity × Partner PSS- loosely interconnected (+1SD)	0.31	0.245	200.477	1.264	0.208	-0.173	0.793		Within-person partner conflict severity × Partner PSS- highly interconnected (−1SD)	0.31	0.245	200.477	1.264	0.208	-0.173	0.793
Between-person partner conflict severity × Partner PSS- loosely interconnected (+1SD)	-0.05	0.149	126.634	-0.333	0.739	-0.344	0.245		Between-person partner conflict severity × Partner PSS- highly interconnected (−1SD)	-0.05	0.149	126.634	-0.333	0.739	-0.344	0.245
Within-person actor conflict severity × Actor PSS+	-0.934	0.376	153.442	-2.487	0.014	-1.676	-0.192		Within-person actor conflict severity × Actor PSS+	-0.934	0.376	153.442	-2.487	0.014	-1.676	-0.192
Between-person actor conflict severity × Actor PSS+	-0.159	0.285	165.983	-0.56	0.576	-0.722	0.403		Between-person actor conflict severity × Actor PSS+	-0.159	0.285	165.983	-0.56	0.576	-0.722	0.403
Within-person partner conflict severity × Actor PSS+	0.025	0.352	189.662	0.07	0.944	-0.67	0.72		Within-person partner conflict severity × Actor PSS+	0.025	0.352	189.662	0.07	0.944	-0.67	0.72
Between-person partner conflict severity × Actor PSS+	0.651	0.36	153.376	1.806	0.073	-0.061	1.362		Between-person partner conflict severity × Actor PSS+	0.651	0.36	153.376	1.806	0.073	-0.061	1.362
Within-person actor conflict severity × Actor PSS-	0.456	0.245	200.477	1.861	0.064	-0.027	0.939		Within-person actor conflict severity × Actor PSS-	0.456	0.245	200.477	1.861	0.064	-0.027	0.939
Between-person actor conflict severity × Actor PSS-	0.339	0.149	126.634	2.276	0.025	0.044	0.633		Between-person actor conflict severity × Actor PSS-	0.339	0.149	126.634	2.276	0.025	0.044	0.633
Within-person partner conflict severity × Actor PSS-	0.029	0.173	138.402	0.168	0.867	-0.313	0.371		Within-person partner conflict severity × Actor PSS-	0.029	0.173	138.402	0.168	0.867	-0.313	0.371
Between-person partner conflict severity × Actor PSS-	-0.104	0.157	189.687	-0.665	0.507	-0.413	0.205		Between-person partner conflict severity × Actor PSS-	-0.104	0.157	189.687	-0.665	0.507	-0.413	0.205
Within-person actor conflict severity × Actor PSS+ loosely interconnected (+1SD)									Within-person actor conflict severity × Actor PSS+ highly interconnected (−1SD)
Estimates of Fixed Effects									Estimates of Fixed Effects
Parameter	Estimate	Std. Error	df	t	Sig.	95% Confidence Interval			Parameter	Estimate	Std. Error	df	t	Sig.	95% Confidence Interval
						Lower Bound	Upper Bound								Lower Bound	Upper Bound
Intercept	5.297	0.097	115.479	54.4	<.001	5.104	5.489		Intercept	5.813	0.097	118.629	59.741	<.001	5.621	6.006
Between-person actor conflict severity	-0.38	0.069	198.68	-5.542	<.001	-0.515	-0.245		Between-person actor conflict severity	-0.322	0.07	179.647	-4.58	<.001	-0.46	-0.183
Between-person partner conflict severity	-0.093	0.08	182.467	-1.16	0.248	-0.251	0.065		Between-person partner conflict severity	-0.33	0.08	164.004	-4.119	<.001	-0.488	-0.172
Within-person actor conflict severity	-0.403	0.092	170.504	-4.385	<.001	-0.585	-0.222		Within-person actor conflict severity	-0.064	0.095	143.601	-0.672	0.502	-0.251	0.123
Within-person partner conflict severity	-0.043	0.082	183.295	-0.525	0.6	-0.205	0.119		Within-person partner conflict severity	-0.052	0.098	172.44	-0.534	0.594	-0.245	0.141
Actor PSS+ loosely interconnected (+1SD)	-1.421	0.354	162.896	-4.016	<.001	-2.12	-0.723		Actor PSS+ highly interconnected (−1SD)	-1.421	0.354	162.896	-4.016	<.001	-2.12	-0.723
Partner PSS+	-0.328	0.354	162.896	-0.926	0.356	-1.026	0.371		Partner PSS+	-0.328	0.354	162.896	-0.926	0.356	-1.026	0.371
Actor PSS-	0.044	0.167	158.737	0.262	0.794	-0.287	0.375		Actor PSS-	0.044	0.167	158.737	0.262	0.794	-0.287	0.375
Partner PSS-	-0.453	0.167	158.737	-2.706	0.008	-0.784	-0.122		Partner PSS-	-0.453	0.167	158.737	-2.706	0.008	-0.784	-0.122
Within-person actor conflict severity × Partner PSS+	0.169	0.352	189.662	0.479	0.633	-0.526	0.864		Within-person actor conflict severity × Partner PSS+	0.169	0.352	189.662	0.479	0.633	-0.526	0.864
Between-person actor conflict severity × Partner PSS+	1.203	0.36	153.376	3.34	0.001	0.491	1.914		Between-person actor conflict severity × Partner PSS+	1.203	0.36	153.376	3.34	0.001	0.491	1.914
Within-person partner conflict severity × Partner PSS+	-1.05	0.376	153.442	-2.796	0.006	-1.792	-0.308		Within-person partner conflict severity × Partner PSS+	-1.05	0.376	153.442	-2.796	0.006	-1.792	-0.308
Between-person partner conflict severity × Partner PSS+	-0.172	0.285	165.983	-0.603	0.548	-0.734	0.391		Between-person partner conflict severity × Partner PSS+	-0.172	0.285	165.983	-0.603	0.548	-0.734	0.391
Within-person actor conflict severity × Partner PSS-	-0.105	0.173	138.402	-0.609	0.544	-0.447	0.237		Within-person actor conflict severity × Partner PSS-	-0.105	0.173	138.402	-0.609	0.544	-0.447	0.237
Between-person actor conflict severity × Partner PSS-	-0.342	0.157	189.687	-2.186	0.03	-0.651	-0.033		Between-person actor conflict severity × Partner PSS-	-0.342	0.157	189.687	-2.186	0.03	-0.651	-0.033
Within-person partner conflict severity × Partner PSS-	0.31	0.245	200.477	1.264	0.208	-0.173	0.793		Within-person partner conflict severity × Partner PSS-	0.31	0.245	200.477	1.264	0.208	-0.173	0.793
Between-person partner conflict severity × Partner PSS-	-0.05	0.149	126.634	-0.333	0.739	-0.344	0.245		Between-person partner conflict severity × Partner PSS-	-0.05	0.149	126.634	-0.333	0.739	-0.344	0.245
Within-person actor conflict severity × Actor PSS+ loosely interconnected (+1SD)	-0.934	0.376	153.442	-2.487	0.014	-1.676	-0.192		Within-person actor conflict severity × Actor PSS+ highly interconnected (−1SD)	-0.934	0.376	153.442	-2.487	0.014	-1.676	-0.192
Between-person actor conflict severity × Actor PSS+ loosely interconnected (+1SD)	-0.159	0.285	165.983	-0.56	0.576	-0.722	0.403		Between-person actor conflict severity × Actor PSS+ highly interconnected (−1SD)	-0.159	0.285	165.983	-0.56	0.576	-0.722	0.403
Within-person partner conflict severity × Actor PSS+ loosely interconnected (+1SD)	0.025	0.352	189.662	0.07	0.944	-0.67	0.72		Within-person partner conflict severity × Actor PSS+ highly interconnected (−1SD)	0.025	0.352	189.662	0.07	0.944	-0.67	0.72
Between-person partner conflict severity × Actor PSS+ loosely interconnected (+1SD)	0.651	0.36	153.376	1.806	0.073	-0.061	1.362		Between-person partner conflict severity × Actor PSS+ highly interconnected (−1SD)	0.651	0.36	153.376	1.806	0.073	-0.061	1.362
Within-person actor conflict severity × Actor PSS-	0.456	0.245	200.477	1.861	0.064	-0.027	0.939		Within-person actor conflict severity × Actor PSS-	0.456	0.245	200.477	1.861	0.064	-0.027	0.939
Between-person actor conflict severity × Actor PSS-	0.339	0.149	126.634	2.276	0.025	0.044	0.633		Between-person actor conflict severity × Actor PSS-	0.339	0.149	126.634	2.276	0.025	0.044	0.633
Within-person partner conflict severity × Actor PSS-	0.029	0.173	138.402	0.168	0.867	-0.313	0.371		Within-person partner conflict severity × Actor PSS-	0.029	0.173	138.402	0.168	0.867	-0.313	0.371
Between-person partner conflict severity × Actor PSS-	-0.104	0.157	189.687	-0.665	0.507	-0.413	0.205		Between-person partner conflict severity × Actor PSS-	-0.104	0.157	189.687	-0.665	0.507	-0.413	0.205
Between-person actor conflict severity × Actor PSS- loosely interconnected (+1SD)									Between-person actor conflict severity × Actor PSS- highly interconnected (−1SD)
Estimates of Fixed Effects									Estimates of Fixed Effects
Parameter	Estimate	Std. Error	df	t	Sig.	95% Confidence Interval			Parameter	Estimate	Std. Error	df	t	Sig.	95% Confidence Interval
						Lower Bound	Upper Bound								Lower Bound	Upper Bound
Intercept	5.57	0.097	105.038	57.27	<.001	5.377	5.763		Intercept	5.54	0.09	123.19	61.884	<.001	5.363	5.717
Between-person actor conflict severity	-0.233	0.076	164.361	-3.069	0.003	-0.382	-0.083		Between-person actor conflict severity	-0.469	0.062	155.532	-7.522	<.001	-0.592	-0.346
Between-person partner conflict severity	-0.248	0.069	202.862	-3.565	<.001	-0.385	-0.111		Between-person partner conflict severity	-0.175	0.073	201.405	-2.387	0.018	-0.32	-0.03
Within-person actor conflict severity	-0.075	0.118	182.054	-0.633	0.528	-0.307	0.158		Within-person actor conflict severity	-0.392	0.094	188.072	-4.194	<.001	-0.577	-0.208
Within-person partner conflict severity	-0.038	0.1	155.394	-0.375	0.708	-0.236	0.16		Within-person partner conflict severity	-0.058	0.073	134.253	-0.793	0.429	-0.202	0.086
Actor PSS+	-1.421	0.354	162.896	-4.016	<.001	-2.12	-0.723		Actor PSS+	-1.421	0.354	162.896	-4.016	<.001	-2.12	-0.723
Partner PSS+	-0.328	0.354	162.896	-0.926	0.356	-1.026	0.371		Partner PSS+	-0.328	0.354	162.896	-0.926	0.356	-1.026	0.371
Actor PSS- loosely interconnected (+1SD)	0.044	0.167	158.737	0.262	0.794	-0.287	0.375		Actor PSS- highly interconnected (−1SD)	0.044	0.167	158.737	0.262	0.794	-0.287	0.375
Partner PSS-	-0.453	0.167	158.737	-2.706	0.008	-0.784	-0.122		Partner PSS-	-0.453	0.167	158.737	-2.706	0.008	-0.784	-0.122
Within-person actor conflict severity × Partner PSS+	0.169	0.352	189.662	0.479	0.633	-0.526	0.864		Within-person actor conflict severity × Partner PSS+	0.169	0.352	189.662	0.479	0.633	-0.526	0.864
Between-person actor conflict severity × Partner PSS+	1.203	0.36	153.376	3.34	0.001	0.491	1.914		Between-person actor conflict severity × Partner PSS+	1.203	0.36	153.376	3.34	0.001	0.491	1.914
Within-person partner conflict severity × Partner PSS+	-1.05	0.376	153.442	-2.796	0.006	-1.792	-0.308		Within-person partner conflict severity × Partner PSS+	-1.05	0.376	153.442	-2.796	0.006	-1.792	-0.308
Between-person partner conflict severity × Partner PSS+	-0.172	0.285	165.983	-0.603	0.548	-0.734	0.391		Between-person partner conflict severity × Partner PSS+	-0.172	0.285	165.983	-0.603	0.548	-0.734	0.391
Within-person actor conflict severity × Partner PSS-	-0.105	0.173	138.402	-0.609	0.544	-0.447	0.237		Within-person actor conflict severity × Partner PSS-	-0.105	0.173	138.402	-0.609	0.544	-0.447	0.237
Between-person actor conflict severity × Partner PSS-	-0.342	0.157	189.687	-2.186	0.03	-0.651	-0.033		Between-person actor conflict severity × Partner PSS-	-0.342	0.157	189.687	-2.186	0.03	-0.651	-0.033
Within-person partner conflict severity × Partner PSS-	0.31	0.245	200.477	1.264	0.208	-0.173	0.793		Within-person partner conflict severity × Partner PSS-	0.31	0.245	200.477	1.264	0.208	-0.173	0.793
Between-person partner conflict severity × Partner PSS-	-0.05	0.149	126.634	-0.333	0.739	-0.344	0.245		Between-person partner conflict severity × Partner PSS-	-0.05	0.149	126.634	-0.333	0.739	-0.344	0.245
Within-person actor conflict severity × Actor PSS+	-0.934	0.376	153.442	-2.487	0.014	-1.676	-0.192		Within-person actor conflict severity × Actor PSS+	-0.934	0.376	153.442	-2.487	0.014	-1.676	-0.192
Between-person actor conflict severity × Actor PSS+	-0.159	0.285	165.983	-0.56	0.576	-0.722	0.403		Between-person actor conflict severity × Actor PSS+	-0.159	0.285	165.983	-0.56	0.576	-0.722	0.403
Within-person partner conflict severity × Actor PSS+	0.025	0.352	189.662	0.07	0.944	-0.67	0.72		Within-person partner conflict severity × Actor PSS+	0.025	0.352	189.662	0.07	0.944	-0.67	0.72
Between-person partner conflict severity × Actor PSS+	0.651	0.36	153.376	1.806	0.073	-0.061	1.362		Between-person partner conflict severity × Actor PSS+	0.651	0.36	153.376	1.806	0.073	-0.061	1.362
Within-person actor conflict severity × Actor PSS- loosely interconnected (+1SD)	0.456	0.245	200.477	1.861	0.064	-0.027	0.939		Within-person actor conflict severity × Actor PSS- highly interconnected (−1SD)	0.456	0.245	200.477	1.861	0.064	-0.027	0.939
Between-person actor conflict severity × Actor PSS- loosely interconnected (+1SD)	0.339	0.149	126.634	2.276	0.025	0.044	0.633		Between-person actor conflict severity × Actor PSS- highly interconnected (−1SD)	0.339	0.149	126.634	2.276	0.025	0.044	0.633
Within-person partner conflict severity × Actor PSS- loosely interconnected (+1SD)	0.029	0.173	138.402	0.168	0.867	-0.313	0.371		Within-person partner conflict severity × Actor PSS- highly interconnected (−1SD)	0.029	0.173	138.402	0.168	0.867	-0.313	0.371
Between-person partner conflict severity × Actor PSS- loosely interconnected (+1SD)	-0.104	0.157	189.687	-0.665	0.507	-0.413	0.205		Between-person partner conflict severity × Actor PSS- highly interconnected (−1SD)	-0.104	0.157	189.687	-0.665	0.507	-0.413	0.205

## Sheet: Outcome-Daily Depressive
Full Model PSS as a moderator between conflict severity and depressive symptoms
Estimates of Fixed Effects
Parameter	Estimate	Std. Error	df	t	Sig.	95% Confidence Interval
						Lower Bound	Upper Bound
Intercept	3.052	0.113	97.854	26.943	<.001	2.827	3.277
Between-person actor conflict severity	0.526	0.081	235.669	6.451	<.001	0.365	0.686
Between-person partner conflict severity	0.066	0.081	235.669	0.812	0.417	-0.094	0.227
Within-person actor conflict severity	0.521	0.105	193.206	4.955	<.001	0.313	0.728
Within-person partner conflict severity	0.073	0.105	193.206	0.696	0.488	-0.134	0.28
Actor PSS+	1.546	0.596	209.574	2.592	0.01	0.37	2.721
Partner PSS+	0.172	0.596	209.574	0.288	0.774	-1.004	1.347
Actor PSS-	-0.329	0.284	206.442	-1.16	0.247	-0.889	0.23
Partner PSS-	0.374	0.284	206.442	1.316	0.19	-0.186	0.933
Within-person actor conflict severity × Partner PSS+	-0.67	0.558	221.05	-1.201	0.231	-1.77	0.43
Between-person actor conflict severity × Partner PSS+	1.231	0.601	197.359	2.049	0.042	0.046	2.417
Within-person partner conflict severity × Partner PSS+	-0.311	0.592	196.532	-0.526	0.599	-1.478	0.856
Between-person partner conflict severity × Partner PSS+	-0.009	0.471	204.571	-0.02	0.984	-0.939	0.92
Within-person actor conflict severity × Partner PSS-	-0.002	0.273	183.452	-0.008	0.994	-0.541	0.537		Significant interactions for simple slope testing:
Between-person actor conflict severity × Partner PSS-	0.727	0.261	229.981	2.79	0.006	0.213	1.24		Partner PSS+ * Between-person actor conflict severity
Within-person partner conflict severity × Partner PSS-	-0.497	0.397	227.313	-1.253	0.212	-1.28	0.285		Partner PSS- *Between-person actor conflict severity
Between-person partner conflict severity × Partner PSS-	-0.365	0.25	174.062	-1.461	0.146	-0.858	0.128
Within-person actor conflict severity × Actor PSS+	-0.062	0.592	196.532	-0.104	0.917	-1.229	1.105
Between-person actor conflict severity × Actor PSS+	-0.557	0.471	204.571	-1.181	0.239	-1.486	0.373
Within-person partner conflict severity × Actor PSS+	-0.639	0.558	221.05	-1.145	0.253	-1.739	0.461
Between-person partner conflict severity × Actor PSS+	-0.636	0.601	197.359	-1.059	0.291	-1.822	0.549
Within-person actor conflict severity × Actor PSS-	0.389	0.397	227.313	0.981	0.328	-0.393	1.172
Between-person actor conflict severity × Actor PSS-	-0.069	0.25	174.062	-0.276	0.783	-0.562	0.424
Within-person partner conflict severity × Actor PSS-	-0.462	0.273	183.452	-1.691	0.093	-1.001	0.077
Between-person partner conflict severity × Actor PSS-	0.266	0.261	229.981	1.02	0.309	-0.248	0.779
Between-person actor conflict severity × Partner PSS+ loosely interconnected (+1SD)									Between-person actor conflict severity x Partner PSS+ tightly interconnected (−1SD)
Estimates of Fixed Effects									Estimates of Fixed Effects
Parameter	Estimate	Std. Error	df	t	Sig.	95% Confidence Interval			Parameter	Estimate	Std. Error	df	t	Sig.	95% Confidence Interval
						Lower Bound	Upper Bound								Lower Bound	Upper Bound
Intercept	3.083	0.157	144.762	19.652	<.001	2.773	3.393		Intercept	3.021	0.157	144.736	19.276	<.001	2.711	3.331
Between-person actor conflict severity	0.749	0.136	224.776	5.493	<.001	0.481	1.018		Between-person actor conflict severity	0.302	0.136	213.273	2.215	0.028	0.033	0.57
Between-person partner conflict severity	0.064	0.117	236.051	0.554	0.58	-0.165	0.294		Between-person partner conflict severity	0.068	0.12	224.158	0.566	0.572	-0.169	0.304
Within-person actor conflict severity	0.399	0.133	218.395	2.991	0.003	0.136	0.662		Within-person actor conflict severity	0.643	0.158	208.543	4.072	<.001	0.332	0.954
Within-person partner conflict severity	0.017	0.149	208.404	0.111	0.912	-0.277	0.31		Within-person partner conflict severity	0.13	0.152	190.863	0.853	0.394	-0.17	0.429
Actor PSS+	1.546	0.596	209.574	2.592	0.01	0.37	2.721		Actor PSS+	1.546	0.596	209.574	2.592	0.01	0.37	2.721
Partner PSS+ loosely interconnected (+1SD)	0.172	0.596	209.574	0.288	0.774	-1.004	1.347		Partner PSS+ highly interconnected (−1SD)	0.172	0.596	209.574	0.288	0.774	-1.004	1.347
Actor PSS-	-0.329	0.284	206.442	-1.16	0.247	-0.889	0.23		Actor PSS-	-0.329	0.284	206.442	-1.16	0.247	-0.889	0.23
Partner PSS-	0.374	0.284	206.442	1.316	0.19	-0.186	0.933		Partner PSS-	0.374	0.284	206.442	1.316	0.19	-0.186	0.933
Within-person actor conflict severity × Partner PSS+ loosely interconnected (+1SD)	-0.67	0.558	221.05	-1.201	0.231	-1.77	0.43		Within-person actor conflict severity × Partner PSS+ highly interconnected (−1SD)	-0.67	0.558	221.05	-1.201	0.231	-1.77	0.43
Between-person actor conflict severity × Partner PSS+ loosely interconnected (+1SD)	1.231	0.601	197.359	2.049	0.042	0.046	2.417		Between-person actor conflict severity × Partner PSS+ highly interconnected (−1SD)	1.231	0.601	197.359	2.049	0.042	0.046	2.417
Within-person partner conflict severity × Partner PSS+ loosely interconnected (+1SD)	-0.311	0.592	196.532	-0.526	0.599	-1.478	0.856		Within-person partner conflict severity × Partner PSS+ highly interconnected (−1SD)	-0.311	0.592	196.532	-0.526	0.599	-1.478	0.856
Between-person partner conflict severity × Partner PSS+ loosely interconnected (+1SD)	-0.009	0.471	204.571	-0.02	0.984	-0.939	0.92		Between-person partner conflict severity × Partner PSS+ highly interconnected (−1SD)	-0.009	0.471	204.571	-0.02	0.984	-0.939	0.92
Within-person actor conflict severity × Partner PSS-	-0.002	0.273	183.452	-0.008	0.994	-0.541	0.537		Within-person actor conflict severity × Partner PSS-	-0.002	0.273	183.452	-0.008	0.994	-0.541	0.537
Between-person actor conflict severity × Partner PSS-	0.727	0.261	229.981	2.79	0.006	0.213	1.24		Between-person actor conflict severity × Partner PSS-	0.727	0.261	229.981	2.79	0.006	0.213	1.24
Within-person partner conflict severity × Partner PSS-	-0.497	0.397	227.313	-1.253	0.212	-1.28	0.285		Within-person partner conflict severity × Partner PSS-	-0.497	0.397	227.313	-1.253	0.212	-1.28	0.285
Between-person partner conflict severity × Partner PSS-	-0.365	0.25	174.062	-1.461	0.146	-0.858	0.128		Between-person partner conflict severity × Partner PSS-	-0.365	0.25	174.062	-1.461	0.146	-0.858	0.128
Within-person actor conflict severity × Actor PSS+	-0.062	0.592	196.532	-0.104	0.917	-1.229	1.105		Within-person actor conflict severity × Actor PSS+	-0.062	0.592	196.532	-0.104	0.917	-1.229	1.105
Between-person actor conflict severity × Actor PSS+	-0.557	0.471	204.571	-1.181	0.239	-1.486	0.373		Between-person actor conflict severity × Actor PSS+	-0.557	0.471	204.571	-1.181	0.239	-1.486	0.373
Within-person partner conflict severity × Actor PSS+	-0.639	0.558	221.05	-1.145	0.253	-1.739	0.461		Within-person partner conflict severity × Actor PSS+	-0.639	0.558	221.05	-1.145	0.253	-1.739	0.461
Between-person partner conflict severity × Actor PSS+	-0.636	0.601	197.359	-1.059	0.291	-1.822	0.549		Between-person partner conflict severity × Actor PSS+	-0.636	0.601	197.359	-1.059	0.291	-1.822	0.549
Within-person actor conflict severity × Actor PSS-	0.389	0.397	227.313	0.981	0.328	-0.393	1.172		Within-person actor conflict severity × Actor PSS-	0.389	0.397	227.313	0.981	0.328	-0.393	1.172
Between-person actor conflict severity × Actor PSS-	-0.069	0.25	174.062	-0.276	0.783	-0.562	0.424		Between-person actor conflict severity × Actor PSS-	-0.069	0.25	174.062	-0.276	0.783	-0.562	0.424
Within-person partner conflict severity × Actor PSS-	-0.462	0.273	183.452	-1.691	0.093	-1.001	0.077		Within-person partner conflict severity × Actor PSS-	-0.462	0.273	183.452	-1.691	0.093	-1.001	0.077
Between-person partner conflict severity × Actor PSS-	0.266	0.261	229.981	1.02	0.309	-0.248	0.779		Between-person partner conflict severity × Actor PSS-	0.266	0.261	229.981	1.02	0.309	-0.248	0.779
Between-person actor conflict severity x Partner PSS- loosely interconnected (+1SD)									Between-person actor conflict severity x Partner PSS- tightly interconnected (−1SD)
Estimates of Fixed Effects									Estimates of Fixed Effects
Parameter	Estimate	Std. Error	df	t	Sig.	95% Confidence Interval			Parameter	Estimate	Std. Error	df	t	Sig.	95% Confidence Interval
						Lower Bound	Upper Bound								Lower Bound	Upper Bound
Intercept	3.182	0.157	130.048	20.332	<.001	2.873	3.492		Intercept	2.922	0.144	151.008	20.304	<.001	2.638	3.206
Between-person actor conflict severity	0.779	0.119	239.521	6.534	<.001	0.544	1.013		Between-person actor conflict severity	0.272	0.125	241.103	2.186	0.03	0.027	0.518
Between-person partner conflict severity	-0.061	0.13	211.769	-0.467	0.641	-0.318	0.196		Between-person partner conflict severity	0.193	0.107	210.227	1.811	0.071	-0.017	0.404
Within-person actor conflict severity	0.52	0.164	196.472	3.179	0.002	0.197	0.843		Within-person actor conflict severity	0.522	0.116	181.041	4.498	<.001	0.293	0.75
Within-person partner conflict severity	-0.1	0.194	212.575	-0.515	0.607	-0.483	0.283		Within-person partner conflict severity	0.246	0.15	218.961	1.638	0.103	-0.05	0.543
Actor PSS+	1.546	0.596	209.574	2.592	0.01	0.37	2.721		Actor PSS+	1.546	0.596	209.574	2.592	0.01	0.37	2.721
Partner PSS+	0.172	0.596	209.574	0.288	0.774	-1.004	1.347		Partner PSS+	0.172	0.596	209.574	0.288	0.774	-1.004	1.347
Actor PSS-	-0.329	0.284	206.442	-1.16	0.247	-0.889	0.23		Actor PSS-	-0.329	0.284	206.442	-1.16	0.247	-0.889	0.23
Partner PSS- loosely interconnected (+1SD)	0.374	0.284	206.442	1.316	0.19	-0.186	0.933		Partner PSS- highly interconnected (−1SD)	0.374	0.284	206.442	1.316	0.19	-0.186	0.933
Within-person actor conflict severity × Partner PSS+	-0.67	0.558	221.05	-1.201	0.231	-1.77	0.43		Within-person actor conflict severity × Partner PSS+	-0.67	0.558	221.05	-1.201	0.231	-1.77	0.43
Between-person actor conflict severity × Partner PSS+	1.231	0.601	197.359	2.049	0.042	0.046	2.417		Between-person actor conflict severity × Partner PSS+	1.231	0.601	197.359	2.049	0.042	0.046	2.417
Within-person partner conflict severity × Partner PSS+	-0.311	0.592	196.532	-0.526	0.599	-1.478	0.856		Within-person partner conflict severity × Partner PSS+	-0.311	0.592	196.532	-0.526	0.599	-1.478	0.856
Between-person partner conflict severity × Partner PSS+	-0.009	0.471	204.571	-0.02	0.984	-0.939	0.92		Between-person partner conflict severity × Partner PSS+	-0.009	0.471	204.571	-0.02	0.984	-0.939	0.92
Within-person actor conflict severity × Partner PSS- loosely interconnected (+1SD)	-0.002	0.273	183.452	-0.008	0.994	-0.541	0.537		Within-person actor conflict severity × Partner PSS- highly interconnected (−1SD)	-0.002	0.273	183.452	-0.008	0.994	-0.541	0.537
Between-person actor conflict severity × Partner PSS- loosely interconnected (+1SD)	0.727	0.261	229.981	2.79	0.006	0.213	1.24		Between-person actor conflict severity × Partner PSS- highly interconnected (−1SD)	0.727	0.261	229.981	2.79	0.006	0.213	1.24
Within-person partner conflict severity × Partner PSS- loosely interconnected (+1SD)	-0.497	0.397	227.313	-1.253	0.212	-1.28	0.285		Within-person partner conflict severity × Partner PSS- highly interconnected (−1SD)	-0.497	0.397	227.313	-1.253	0.212	-1.28	0.285
Between-person partner conflict severity × Partner PSS- loosely interconnected (+1SD)	-0.365	0.25	174.062	-1.461	0.146	-0.858	0.128		Between-person partner conflict severity × Partner PSS- highly interconnected (−1SD)	-0.365	0.25	174.062	-1.461	0.146	-0.858	0.128
Within-person actor conflict severity × Actor PSS+	-0.062	0.592	196.532	-0.104	0.917	-1.229	1.105		Within-person actor conflict severity × Actor PSS+	-0.062	0.592	196.532	-0.104	0.917	-1.229	1.105
Between-person actor conflict severity × Actor PSS+	-0.557	0.471	204.571	-1.181	0.239	-1.486	0.373		Between-person actor conflict severity × Actor PSS+	-0.557	0.471	204.571	-1.181	0.239	-1.486	0.373
Within-person partner conflict severity × Actor PSS+	-0.639	0.558	221.05	-1.145	0.253	-1.739	0.461		Within-person partner conflict severity × Actor PSS+	-0.639	0.558	221.05	-1.145	0.253	-1.739	0.461
Between-person partner conflict severity × Actor PSS+	-0.636	0.601	197.359	-1.059	0.291	-1.822	0.549		Between-person partner conflict severity × Actor PSS+	-0.636	0.601	197.359	-1.059	0.291	-1.822	0.549
Within-person actor conflict severity × Actor PSS-	0.389	0.397	227.313	0.981	0.328	-0.393	1.172		Within-person actor conflict severity × Actor PSS-	0.389	0.397	227.313	0.981	0.328	-0.393	1.172
Between-person actor conflict severity × Actor PSS-	-0.069	0.25	174.062	-0.276	0.783	-0.562	0.424		Between-person actor conflict severity × Actor PSS-	-0.069	0.25	174.062	-0.276	0.783	-0.562	0.424
Within-person partner conflict severity × Actor PSS-	-0.462	0.273	183.452	-1.691	0.093	-1.001	0.077		Within-person partner conflict severity × Actor PSS-	-0.462	0.273	183.452	-1.691	0.093	-1.001	0.077
Between-person partner conflict severity × Actor PSS-	0.266	0.261	229.981	1.02	0.309	-0.248	0.779		Between-person partner conflict severity × Actor PSS-	0.266	0.261	229.981	1.02	0.309	-0.248	0.779

## Sheet: Outcome-Daily RR
Full Model PSS as a moderator between conflict severity and relationship rumination
Estimates of Fixed Effects
Parameter	Estimate	Std. Error	df	t	Sig.	95% Confidence Interval
						Lower Bound	Upper Bound
Intercept	2.696	0.104	79.137	26.029	<.001	2.49	2.902
Between-person actor conflict severity	0.73	0.072	207.331	10.191	<.001	0.589	0.871
Between-person partner conflict severity	0.192	0.072	207.331	2.681	0.008	0.051	0.333
Within-person actor conflict severity	0.405	0.096	152.977	4.235	<.001	0.216	0.594
Within-person partner conflict severity	0.189	0.096	152.977	1.974	0.05	0	0.378
Actor PSS+	1.356	0.531	167.456	2.552	0.012	0.307	2.405
Partner PSS+	-0.154	0.531	167.456	-0.291	0.772	-1.203	0.895
Actor PSS-	-0.291	0.252	162.53	-1.151	0.251	-0.789	0.208
Partner PSS-	-0.036	0.252	162.53	-0.144	0.886	-0.535	0.462
Within-person actor conflict severity × Partner PSS+	-0.048	0.515	192.645	-0.094	0.925	-1.065	0.968
Between-person actor conflict severity × Partner PSS+	-0.289	0.537	156.337	-0.538	0.591	-1.35	0.772
Within-person partner conflict severity × Partner PSS+	0.92	0.548	153.691	1.678	0.095	-0.163	2.003
Between-person partner conflict severity × Partner PSS+	0.411	0.423	169.623	0.972	0.333	-0.424	1.245
Within-person actor conflict severity × Partner PSS-	-0.252	0.253	136.991	-0.997	0.321	-0.753	0.248		Significant interactions for simple slope testing:
Between-person actor conflict severity × Partner PSS-	0.18	0.234	198.116	0.769	0.443	-0.281	0.64		Actor PSS+ * Within-person partner conflict severity
Within-person partner conflict severity × Partner PSS-	0.195	0.364	200.316	0.536	0.593	-0.522	0.912
Between-person partner conflict severity × Partner PSS-	-0.063	0.222	127.701	-0.282	0.778	-0.503	0.377
Within-person actor conflict severity × Actor PSS+	-0.091	0.548	153.691	-0.165	0.869	-1.174	0.993
Between-person actor conflict severity × Actor PSS+	-0.079	0.423	169.623	-0.186	0.853	-0.913	0.756
Within-person partner conflict severity × Actor PSS+	-1.142	0.515	192.645	-2.216	0.028	-2.159	-0.126
Between-person partner conflict severity × Actor PSS+	-0.162	0.537	156.337	-0.302	0.763	-1.223	0.899
Within-person actor conflict severity × Actor PSS-	-0.356	0.364	200.316	-0.98	0.328	-1.073	0.361
Between-person actor conflict severity × Actor PSS-	-0.198	0.222	127.701	-0.889	0.376	-0.638	0.242
Within-person partner conflict severity × Actor PSS-	0.122	0.253	136.991	0.484	0.629	-0.378	0.623
Between-person partner conflict severity × Actor PSS-	0.37	0.234	198.116	1.585	0.115	-0.09	0.831
Within-person partner conflict severity × Actor PSS+ loosely interconnected (+1SD)									Within-person partner conflict severity × Actor PSS+ highly interconnected (−1SD)
Estimates of Fixed Effects									Estimates of Fixed Effects
Parameter	Estimate	Std. Error	df	t	Sig.	95% Confidence Interval			Parameter	Estimate	Std. Error	df	t	Sig.	95% Confidence Interval
						Lower Bound	Upper Bound								Lower Bound	Upper Bound
Intercept	2.943	0.142	111.943	20.765	<.001	2.662	3.223		Intercept	2.45	0.142	113.885	17.302	<.001	2.169	2.73
Between-person actor conflict severity	0.715	0.104	203.773	6.903	<.001	0.511	0.92		Between-person actor conflict severity	0.744	0.106	184.421	6.988	<.001	0.534	0.954
Between-person partner conflict severity	0.163	0.121	186.922	1.34	0.182	-0.077	0.402		Between-person partner conflict severity	0.221	0.121	168.998	1.831	0.069	-0.017	0.46
Within-person actor conflict severity	0.389	0.136	169.753	2.849	0.005	0.119	0.658		Within-person actor conflict severity	0.422	0.14	143.654	3.014	0.003	0.145	0.698
Within-person partner conflict severity	-0.019	0.122	183.604	-0.154	0.878	-0.26	0.222		Within-person partner conflict severity	0.397	0.145	170.786	2.739	0.007	0.111	0.682
Actor PSS+ loosely interconnected (+1SD)	1.356	0.531	167.456	2.552	0.012	0.307	2.405		Actor PSS+ highly interconnected (−1SD)	1.356	0.531	167.456	2.552	0.012	0.307	2.405
Partner PSS+	-0.154	0.531	167.456	-0.291	0.772	-1.203	0.895		Partner PSS+	-0.154	0.531	167.456	-0.291	0.772	-1.203	0.895
Actor PSS-	-0.291	0.252	162.53	-1.151	0.251	-0.789	0.208		Actor PSS-	-0.291	0.252	162.53	-1.151	0.251	-0.789	0.208
Partner PSS-	-0.036	0.252	162.53	-0.144	0.886	-0.535	0.462		Partner PSS-	-0.036	0.252	162.53	-0.144	0.886	-0.535	0.462
Within-person actor conflict severity × Partner PSS+	-0.048	0.515	192.645	-0.094	0.925	-1.065	0.968		Within-person actor conflict severity × Partner PSS+	-0.048	0.515	192.645	-0.094	0.925	-1.065	0.968
Between-person actor conflict severity × Partner PSS+	-0.289	0.537	156.337	-0.538	0.591	-1.35	0.772		Between-person actor conflict severity × Partner PSS+	-0.289	0.537	156.337	-0.538	0.591	-1.35	0.772
Within-person partner conflict severity × Partner PSS+	0.92	0.548	153.691	1.678	0.095	-0.163	2.003		Within-person partner conflict severity × Partner PSS+	0.92	0.548	153.691	1.678	0.095	-0.163	2.003
Between-person partner conflict severity × Partner PSS+	0.411	0.423	169.623	0.972	0.333	-0.424	1.245		Between-person partner conflict severity × Partner PSS+	0.411	0.423	169.623	0.972	0.333	-0.424	1.245
Within-person actor conflict severity × Partner PSS-	-0.252	0.253	136.991	-0.997	0.321	-0.753	0.248		Within-person actor conflict severity × Partner PSS-	-0.252	0.253	136.991	-0.997	0.321	-0.753	0.248
Between-person actor conflict severity × Partner PSS-	0.18	0.234	198.116	0.769	0.443	-0.281	0.64		Between-person actor conflict severity × Partner PSS-	0.18	0.234	198.116	0.769	0.443	-0.281	0.64
Within-person partner conflict severity × Partner PSS-	0.195	0.364	200.316	0.536	0.593	-0.522	0.912		Within-person partner conflict severity × Partner PSS-	0.195	0.364	200.316	0.536	0.593	-0.522	0.912
Between-person partner conflict severity × Partner PSS-	-0.063	0.222	127.701	-0.282	0.778	-0.503	0.377		Between-person partner conflict severity × Partner PSS-	-0.063	0.222	127.701	-0.282	0.778	-0.503	0.377
Within-person actor conflict severity × Actor PSS+ loosely interconnected (+1SD)	-0.091	0.548	153.691	-0.165	0.869	-1.174	0.993		Within-person actor conflict severity × Actor PSS+ highly interconnected (−1SD)	-0.091	0.548	153.691	-0.165	0.869	-1.174	0.993
Between-person actor conflict severity × Actor PSS+ loosely interconnected (+1SD)	-0.079	0.423	169.623	-0.186	0.853	-0.913	0.756		Between-person actor conflict severity × Actor PSS+ highly interconnected (−1SD)	-0.079	0.423	169.623	-0.186	0.853	-0.913	0.756
Within-person partner conflict severity × Actor PSS+ loosely interconnected (+1SD)	-1.142	0.515	192.645	-2.216	0.028	-2.159	-0.126		Within-person partner conflict severity × Actor PSS+ highly interconnected (−1SD)	-1.142	0.515	192.645	-2.216	0.028	-2.159	-0.126
Between-person partner conflict severity × Actor PSS+ loosely interconnected (+1SD)	-0.162	0.537	156.337	-0.302	0.763	-1.223	0.899		Between-person partner conflict severity × Actor PSS+ highly interconnected (−1SD)	-0.162	0.537	156.337	-0.302	0.763	-1.223	0.899
Within-person actor conflict severity × Actor PSS-	-0.356	0.364	200.316	-0.98	0.328	-1.073	0.361		Within-person actor conflict severity × Actor PSS-	-0.356	0.364	200.316	-0.98	0.328	-1.073	0.361
Between-person actor conflict severity × Actor PSS-	-0.198	0.222	127.701	-0.889	0.376	-0.638	0.242		Between-person actor conflict severity × Actor PSS-	-0.198	0.222	127.701	-0.889	0.376	-0.638	0.242
Within-person partner conflict severity × Actor PSS-	0.122	0.253	136.991	0.484	0.629	-0.378	0.623		Within-person partner conflict severity × Actor PSS-	0.122	0.253	136.991	0.484	0.629	-0.378	0.623
Between-person partner conflict severity × Actor PSS-	0.37	0.234	198.116	1.585	0.115	-0.09	0.831		Between-person partner conflict severity × Actor PSS-	0.37	0.234	198.116	1.585	0.115	-0.09	0.831

## Sheet: Outcome-Daily RQ w Rel len
Full Model PSS as a moderator between conflict severity and relationship quality controlling for relationship length
Estimates of Fixed Effects
Parameter	Estimate	Std. Error	df	t	Sig.	95% Confidence Interval
						Lower Bound	Upper Bound
Intercept	5.555	0.072	93.134	76.996	<.001	5.411	5.698
Between-person actor conflict severity	-0.361	0.046	211.99	-7.825	<.001	-0.452	-0.27
Between-person partner conflict severity	-0.222	0.046	211.873	-4.81	<.001	-0.313	-0.131
Within-person actor conflict severity	-0.238	0.063	164.387	-3.774	<.001	-0.363	-0.114
Within-person partner conflict severity	-0.053	0.063	164.4	-0.845	0.399	-0.178	0.071
Actor PSS+	-1.343	0.353	170.976	-3.808	<.001	-2.039	-0.647
Partner PSS+	-0.232	0.353	171.001	-0.657	0.512	-0.93	0.466
Actor PSS-	0.104	0.168	163.819	0.619	0.537	-0.228	0.436
Partner PSS-	-0.392	0.168	163.779	-2.332	0.021	-0.725	-0.06
Within-person actor conflict severity × Partner PSS+	0.201	0.349	194.644	0.575	0.566	-0.488	0.889
Between-person actor conflict severity × Partner PSS+	1.14	0.358	161.044	3.185	0.002	0.433	1.847
Within-person partner conflict severity × Partner PSS+	-1.065	0.372	161.634	-2.864	0.005	-1.799	-0.331
Between-person partner conflict severity × Partner PSS+	-0.163	0.282	170.934	-0.578	0.564	-0.72	0.394
Within-person actor conflict severity × Partner PSS-	-0.124	0.171	146.678	-0.726	0.469	-0.463	0.214		Significant interactions for simple slope testing:
Between-person actor conflict severity × Partner PSS-	-0.38	0.156	195.473	-2.434	0.016	-0.687	-0.072		Partner PSS+ * Between-person actor conflict severity
Within-person partner conflict severity × Partner PSS-	0.322	0.243	206.977	1.326	0.186	-0.157	0.801		Partner PSS+ * Within-person partner conflict severity
Between-person partner conflict severity × Partner PSS-	-0.049	0.147	133.875	-0.333	0.74	-0.341	0.243		Partner PSS- * Between-person actor conflict severity
Within-person actor conflict severity × Actor PSS+	-0.943	0.372	161.642	-2.537	0.012	-1.677	-0.209		Actor PSS+ * Within-person actor conflict severity
Between-person actor conflict severity × Actor PSS+	-0.138	0.282	170.476	-0.487	0.627	-0.695	0.42		Actor PSS- * Between-person actor conflict severity
Within-person partner conflict severity × Actor PSS+	0.06	0.349	194.6	0.172	0.863	-0.628	0.749
Between-person partner conflict severity × Actor PSS+	0.59	0.358	161.012	1.65	0.101	-0.116	1.297
Within-person actor conflict severity × Actor PSS-	0.467	0.243	206.996	1.922	0.056	-0.012	0.945
Between-person actor conflict severity × Actor PSS-	0.339	0.147	133.883	2.297	0.023	0.047	0.63
Within-person partner conflict severity × Actor PSS-	0.009	0.171	146.671	0.053	0.958	-0.33	0.348
Between-person partner conflict severity × Actor PSS-	-0.14	0.156	195.498	-0.895	0.372	-0.447	0.168
Relationship Length	-0.026	0.012	95.415	-2.222	0.029	-0.05	-0.003
Between-person actor conflict severity × Partner PSS+ loosely interconnected (+1SD)									Between-person actor conflict severity × Partner PSS+ highly interconnected (−1SD)
Estimates of Fixed Effects									Estimates of Fixed Effects
Parameter	Estimate	Std. Error	df	t	Sig.	95% Confidence Interval			Parameter	Estimate	Std. Error	df	t	Sig.	95% Confidence Interval
						Lower Bound	Upper Bound								Lower Bound	Upper Bound
Intercept	5.512	0.097	120.705	57.047	<.001	5.321	5.704		Intercept	5.597	0.097	123.976	57.934	<.001	5.406	5.788
Between-person actor conflict severity	-0.153	0.08	189.241	-1.914	0.057	-0.311	0.005		Between-person actor conflict severity	-0.568	0.079	171.69	-7.157	<.001	-0.725	-0.411
Between-person partner conflict severity	-0.251	0.068	204.385	-3.694	<.001	-0.386	-0.117		Between-person partner conflict severity	-0.192	0.07	184.277	-2.749	0.007	-0.33	-0.054
Within-person actor conflict severity	-0.202	0.081	191.59	-2.476	0.014	-0.362	-0.041		Within-person actor conflict severity	-0.275	0.097	180.24	-2.835	0.005	-0.466	-0.083
Within-person partner conflict severity	-0.247	0.091	179.07	-2.708	0.007	-0.427	-0.067		Within-person partner conflict severity	0.14	0.094	153.271	1.497	0.137	-0.045	0.325
Actor PSS+	-1.343	0.353	170.976	-3.808	<.001	-2.039	-0.647		Actor PSS+	-1.343	0.353	170.976	-3.808	<.001	-2.039	-0.647
Partner PSS+ loosely interconnected (+1SD)	-0.232	0.353	171.001	-0.657	0.512	-0.93	0.466		Partner PSS+ highly interconnected (−1SD)	-0.232	0.353	171.001	-0.657	0.512	-0.93	0.466
Actor PSS-	0.104	0.168	163.819	0.619	0.537	-0.228	0.436		Actor PSS-	0.104	0.168	163.819	0.619	0.537	-0.228	0.436
Partner PSS-	-0.392	0.168	163.779	-2.332	0.021	-0.725	-0.06		Partner PSS-	-0.392	0.168	163.779	-2.332	0.021	-0.725	-0.06
Within-person actor conflict severity × Partner PSS+ loosely interconnected (+1SD)	0.201	0.349	194.644	0.575	0.566	-0.488	0.889		Within-person actor conflict severity × Partner PSS+ highly interconnected (−1SD)	0.201	0.349	194.644	0.575	0.566	-0.488	0.889
Between-person actor conflict severity × Partner PSS+ loosely interconnected (+1SD)	1.14	0.358	161.044	3.185	0.002	0.433	1.847		Between-person actor conflict severity × Partner PSS+ highly interconnected (−1SD)	1.14	0.358	161.044	3.185	0.002	0.433	1.847
Within-person partner conflict severity × Partner PSS+ loosely interconnected (+1SD)	-1.065	0.372	161.634	-2.864	0.005	-1.799	-0.331		Within-person partner conflict severity × Partner PSS+ highly interconnected (−1SD)	-1.065	0.372	161.634	-2.864	0.005	-1.799	-0.331
Between-person partner conflict severity × Partner PSS+ loosely interconnected (+1SD)	-0.163	0.282	170.934	-0.578	0.564	-0.72	0.394		Between-person partner conflict severity × Partner PSS+ highly interconnected (−1SD)	-0.163	0.282	170.934	-0.578	0.564	-0.72	0.394
Within-person actor conflict severity × Partner PSS-	-0.124	0.171	146.678	-0.726	0.469	-0.463	0.214		Within-person actor conflict severity × Partner PSS-	-0.124	0.171	146.678	-0.726	0.469	-0.463	0.214
Between-person actor conflict severity × Partner PSS-	-0.38	0.156	195.473	-2.434	0.016	-0.687	-0.072		Between-person actor conflict severity × Partner PSS-	-0.38	0.156	195.473	-2.434	0.016	-0.687	-0.072
Within-person partner conflict severity × Partner PSS-	0.322	0.243	206.977	1.326	0.186	-0.157	0.801		Within-person partner conflict severity × Partner PSS-	0.322	0.243	206.977	1.326	0.186	-0.157	0.801
Between-person partner conflict severity × Partner PSS-	-0.049	0.147	133.875	-0.333	0.74	-0.341	0.243		Between-person partner conflict severity × Partner PSS-	-0.049	0.147	133.875	-0.333	0.74	-0.341	0.243
Within-person actor conflict severity × Actor PSS+	-0.943	0.372	161.642	-2.537	0.012	-1.677	-0.209		Within-person actor conflict severity × Actor PSS+	-0.943	0.372	161.642	-2.537	0.012	-1.677	-0.209
Between-person actor conflict severity × Actor PSS+	-0.138	0.282	170.476	-0.487	0.627	-0.695	0.42		Between-person actor conflict severity × Actor PSS+	-0.138	0.282	170.476	-0.487	0.627	-0.695	0.42
Within-person partner conflict severity × Actor PSS+	0.06	0.349	194.6	0.172	0.863	-0.628	0.749		Within-person partner conflict severity × Actor PSS+	0.06	0.349	194.6	0.172	0.863	-0.628	0.749
Between-person partner conflict severity × Actor PSS+	0.59	0.358	161.012	1.65	0.101	-0.116	1.297		Between-person partner conflict severity × Actor PSS+	0.59	0.358	161.012	1.65	0.101	-0.116	1.297
Within-person actor conflict severity × Actor PSS-	0.467	0.243	206.996	1.922	0.056	-0.012	0.945		Within-person actor conflict severity × Actor PSS-	0.467	0.243	206.996	1.922	0.056	-0.012	0.945
Between-person actor conflict severity × Actor PSS-	0.339	0.147	133.883	2.297	0.023	0.047	0.63		Between-person actor conflict severity × Actor PSS-	0.339	0.147	133.883	2.297	0.023	0.047	0.63
Within-person partner conflict severity × Actor PSS-	0.009	0.171	146.671	0.053	0.958	-0.33	0.348		Within-person partner conflict severity × Actor PSS-	0.009	0.171	146.671	0.053	0.958	-0.33	0.348
Between-person partner conflict severity × Actor PSS-	-0.14	0.156	195.498	-0.895	0.372	-0.447	0.168		Between-person partner conflict severity × Actor PSS-	-0.14	0.156	195.498	-0.895	0.372	-0.447	0.168
Relationship Length	-0.026	0.012	95.415	-2.222	0.029	-0.05	-0.003		Relationship Length	-0.026	0.012	95.415	-2.222	0.029	-0.05	-0.003
Within-person actor conflict severity × Partner PSS+ loosely interconnected (+1SD)									Within-person actor conflict severity × Partner PSS+ highly interconnected (−1SD)
Estimates of Fixed Effects									Estimates of Fixed Effects
Parameter	Estimate	Std. Error	df	t	Sig.	95% Confidence Interval			Parameter	Estimate	Std. Error	df	t	Sig.	95% Confidence Interval
						Lower Bound	Upper Bound								Lower Bound	Upper Bound
Intercept	5.512	0.097	120.705	57.047	<.001	5.321	5.704		Intercept	5.597	0.097	123.976	57.934	<.001	5.406	5.788
Between-person actor conflict severity	-0.153	0.08	189.241	-1.914	0.057	-0.311	0.005		Between-person actor conflict severity	-0.568	0.079	171.69	-7.157	<.001	-0.725	-0.411
Between-person partner conflict severity	-0.251	0.068	204.385	-3.694	<.001	-0.386	-0.117		Between-person partner conflict severity	-0.192	0.07	184.277	-2.749	0.007	-0.33	-0.054
Within-person actor conflict severity	-0.202	0.081	191.59	-2.476	0.014	-0.362	-0.041		Within-person actor conflict severity	-0.275	0.097	180.24	-2.835	0.005	-0.466	-0.083
Within-person partner conflict severity	-0.247	0.091	179.07	-2.708	0.007	-0.427	-0.067		Within-person partner conflict severity	0.14	0.094	153.271	1.497	0.137	-0.045	0.325
Actor PSS+	-1.343	0.353	170.976	-3.808	<.001	-2.039	-0.647		Actor PSS+	-1.343	0.353	170.976	-3.808	<.001	-2.039	-0.647
Partner PSS+ loosely interconnected (+1SD)	-0.232	0.353	171.001	-0.657	0.512	-0.93	0.466		Partner PSS+ highly interconnected (−1SD)	-0.232	0.353	171.001	-0.657	0.512	-0.93	0.466
Actor PSS-	0.104	0.168	163.819	0.619	0.537	-0.228	0.436		Actor PSS-	0.104	0.168	163.819	0.619	0.537	-0.228	0.436
Partner PSS-	-0.392	0.168	163.779	-2.332	0.021	-0.725	-0.06		Partner PSS-	-0.392	0.168	163.779	-2.332	0.021	-0.725	-0.06
Within-person actor conflict severity × Partner PSS+ loosely interconnected (+1SD)	0.201	0.349	194.644	0.575	0.566	-0.488	0.889		Within-person actor conflict severity × Partner PSS+ highly interconnected (−1SD)	0.201	0.349	194.644	0.575	0.566	-0.488	0.889
Between-person actor conflict severity × Partner PSS+ loosely interconnected (+1SD)	1.14	0.358	161.044	3.185	0.002	0.433	1.847		Between-person actor conflict severity × Partner PSS+ highly interconnected (−1SD)	1.14	0.358	161.044	3.185	0.002	0.433	1.847
Within-person actor conflict severity × Partner PSS+ loosely interconnected (+1SD)	-1.065	0.372	161.634	-2.864	0.005	-1.799	-0.331		Within-person actor conflict severity × Partner PSS+ highly interconnected (−1SD)	-1.065	0.372	161.634	-2.864	0.005	-1.799	-0.331
Between-person partner conflict severity × Partner PSS+ loosely interconnected (+1SD)	-0.163	0.282	170.934	-0.578	0.564	-0.72	0.394		Between-person partner conflict severity × Partner PSS+ highly interconnected (−1SD)	-0.163	0.282	170.934	-0.578	0.564	-0.72	0.394
Within-person actor conflict severity × Partner PSS-	-0.124	0.171	146.678	-0.726	0.469	-0.463	0.214		Within-person actor conflict severity × Partner PSS-	-0.124	0.171	146.678	-0.726	0.469	-0.463	0.214
Between-person actor conflict severity × Partner PSS-	-0.38	0.156	195.473	-2.434	0.016	-0.687	-0.072		Between-person actor conflict severity × Partner PSS-	-0.38	0.156	195.473	-2.434	0.016	-0.687	-0.072
Within-person partner conflict severity × Partner PSS-	0.322	0.243	206.977	1.326	0.186	-0.157	0.801		Within-person partner conflict severity × Partner PSS-	0.322	0.243	206.977	1.326	0.186	-0.157	0.801
Between-person partner conflict severity × Partner PSS-	-0.049	0.147	133.875	-0.333	0.74	-0.341	0.243		Between-person partner conflict severity × Partner PSS-	-0.049	0.147	133.875	-0.333	0.74	-0.341	0.243
Within-person actor conflict severity × Actor PSS+	-0.943	0.372	161.642	-2.537	0.012	-1.677	-0.209		Within-person actor conflict severity × Actor PSS+	-0.943	0.372	161.642	-2.537	0.012	-1.677	-0.209
Between-person actor conflict severity × Actor PSS+	-0.138	0.282	170.476	-0.487	0.627	-0.695	0.42		Between-person actor conflict severity × Actor PSS+	-0.138	0.282	170.476	-0.487	0.627	-0.695	0.42
Within-person partner conflict severity × Actor PSS+	0.06	0.349	194.6	0.172	0.863	-0.628	0.749		Within-person partner conflict severity × Actor PSS+	0.06	0.349	194.6	0.172	0.863	-0.628	0.749
Between-person partner conflict severity × Actor PSS+	0.59	0.358	161.012	1.65	0.101	-0.116	1.297		Between-person partner conflict severity × Actor PSS+	0.59	0.358	161.012	1.65	0.101	-0.116	1.297
Within-person actor conflict severity × Actor PSS-	0.467	0.243	206.996	1.922	0.056	-0.012	0.945		Within-person actor conflict severity × Actor PSS-	0.467	0.243	206.996	1.922	0.056	-0.012	0.945
Between-person actor conflict severity × Actor PSS-	0.339	0.147	133.883	2.297	0.023	0.047	0.63		Between-person actor conflict severity × Actor PSS-	0.339	0.147	133.883	2.297	0.023	0.047	0.63
Within-person partner conflict severity × Actor PSS-	0.009	0.171	146.671	0.053	0.958	-0.33	0.348		Within-person partner conflict severity × Actor PSS-	0.009	0.171	146.671	0.053	0.958	-0.33	0.348
Between-person partner conflict severity × Actor PSS-	-0.14	0.156	195.498	-0.895	0.372	-0.447	0.168		Between-person partner conflict severity × Actor PSS-	-0.14	0.156	195.498	-0.895	0.372	-0.447	0.168
Relationship Length	-0.026	0.012	95.415	-2.222	0.029	-0.05	-0.003		Relationship Length	-0.026	0.012	95.415	-2.222	0.029	-0.05	-0.003
Between-person actor conflict severity × Partner PSS- loosely interconnected (+1SD)										Between-person actor conflict severity × Partner PSS- highly interconnected (−1SD)
Estimates of Fixed Effects									Estimates of Fixed Effects
Parameter	Estimate	Std. Error	df	t	Sig.	95% Confidence Interval			Parameter	Estimate	Std. Error	df	t	Sig.	95% Confidence Interval
						Lower Bound	Upper Bound								Lower Bound	Upper Bound
Intercept	5.418	0.097	109.468	56.049	<.001	5.226	5.61		Intercept	5.691	0.089	127.479	63.884	<.001	5.515	5.868
Between-person actor conflict severity	-0.493	0.07	208.207	-7.072	<.001	-0.63	-0.356		Between-person actor conflict severity	-0.228	0.073	207.586	-3.14	0.002	-0.372	-0.085
Between-person partner conflict severity	-0.239	0.075	171.895	-3.168	0.002	-0.388	-0.09		Between-person partner conflict severity	-0.205	0.062	162.273	-3.302	0.001	-0.327	-0.082
Within-person actor conflict severity	-0.281	0.099	164.472	-2.83	0.005	-0.478	-0.085		Within-person actor conflict severity	-0.195	0.072	143.695	-2.701	0.008	-0.337	-0.052
Within-person partner conflict severity	0.059	0.117	191.049	0.503	0.615	-0.172	0.289		Within-person partner conflict severity	-0.165	0.093	194.549	-1.784	0.076	-0.348	0.017
Actor PSS+	-1.343	0.353	170.976	-3.808	<.001	-2.039	-0.647		Actor PSS+	-1.343	0.353	170.976	-3.808	<.001	-2.039	-0.647
Partner PSS+	-0.232	0.353	171.001	-0.657	0.512	-0.93	0.466		Partner PSS+	-0.232	0.353	171.001	-0.657	0.512	-0.93	0.466
Actor PSS-	0.104	0.168	163.819	0.619	0.537	-0.228	0.436		Actor PSS-	0.104	0.168	163.819	0.619	0.537	-0.228	0.436
Partner PSS- loosely interconnected (+1SD)	-0.392	0.168	163.779	-2.332	0.021	-0.725	-0.06		Partner PSS- highly interconnected (−1SD)	-0.392	0.168	163.779	-2.332	0.021	-0.725	-0.06
Within-person actor conflict severity × Partner PSS+	0.201	0.349	194.644	0.575	0.566	-0.488	0.889		Within-person actor conflict severity × Partner PSS+	0.201	0.349	194.644	0.575	0.566	-0.488	0.889
Between-person actor conflict severity × Partner PSS+	1.14	0.358	161.044	3.185	0.002	0.433	1.847		Between-person actor conflict severity × Partner PSS+	1.14	0.358	161.044	3.185	0.002	0.433	1.847
Within-person partner conflict severity × Partner PSS+	-1.065	0.372	161.634	-2.864	0.005	-1.799	-0.331		Within-person partner conflict severity × Partner PSS+	-1.065	0.372	161.634	-2.864	0.005	-1.799	-0.331
Between-person partner conflict severity × Partner PSS+	-0.163	0.282	170.934	-0.578	0.564	-0.72	0.394		Between-person partner conflict severity × Partner PSS+	-0.163	0.282	170.934	-0.578	0.564	-0.72	0.394
Within-person actor conflict severity × Partner PSS- loosely interconnected (+1SD)	-0.124	0.171	146.678	-0.726	0.469	-0.463	0.214		Within-person actor conflict severity × Partner PSS- highly interconnected (−1SD)	-0.124	0.171	146.678	-0.726	0.469	-0.463	0.214
Between-person actor conflict severity × Partner PSS- loosely interconnected (+1SD)	-0.38	0.156	195.473	-2.434	0.016	-0.687	-0.072		Between-person actor conflict severity × Partner PSS- highly interconnected (−1SD)	-0.38	0.156	195.473	-2.434	0.016	-0.687	-0.072
Within-person partner conflict severity × Partner PSS- loosely interconnected (+1SD)	0.322	0.243	206.977	1.326	0.186	-0.157	0.801		Within-person partner conflict severity × Partner PSS- highly interconnected (−1SD)	0.322	0.243	206.977	1.326	0.186	-0.157	0.801
Between-person partner conflict severity × Partner PSS- loosely interconnected (+1SD)	-0.049	0.147	133.875	-0.333	0.74	-0.341	0.243		Between-person partner conflict severity × Partner PSS- highly interconnected (−1SD)	-0.049	0.147	133.875	-0.333	0.74	-0.341	0.243
Within-person actor conflict severity × Actor PSS+	-0.943	0.372	161.642	-2.537	0.012	-1.677	-0.209		Within-person actor conflict severity × Actor PSS+	-0.943	0.372	161.642	-2.537	0.012	-1.677	-0.209
Between-person actor conflict severity × Actor PSS+	-0.138	0.282	170.476	-0.487	0.627	-0.695	0.42		Between-person actor conflict severity × Actor PSS+	-0.138	0.282	170.476	-0.487	0.627	-0.695	0.42
Within-person partner conflict severity × Actor PSS+	0.06	0.349	194.6	0.172	0.863	-0.628	0.749		Within-person partner conflict severity × Actor PSS+	0.06	0.349	194.6	0.172	0.863	-0.628	0.749
Between-person partner conflict severity × Actor PSS+	0.59	0.358	161.012	1.65	0.101	-0.116	1.297		Between-person partner conflict severity × Actor PSS+	0.59	0.358	161.012	1.65	0.101	-0.116	1.297
Within-person actor conflict severity × Actor PSS-	0.467	0.243	206.996	1.922	0.056	-0.012	0.945		Within-person actor conflict severity × Actor PSS-	0.467	0.243	206.996	1.922	0.056	-0.012	0.945
Between-person actor conflict severity × Actor PSS-	0.339	0.147	133.883	2.297	0.023	0.047	0.63		Between-person actor conflict severity × Actor PSS-	0.339	0.147	133.883	2.297	0.023	0.047	0.63
Within-person partner conflict severity × Actor PSS-	0.009	0.171	146.671	0.053	0.958	-0.33	0.348		Within-person partner conflict severity × Actor PSS-	0.009	0.171	146.671	0.053	0.958	-0.33	0.348
Between-person partner conflict severity × Actor PSS-	-0.14	0.156	195.498	-0.895	0.372	-0.447	0.168		Between-person partner conflict severity × Actor PSS-	-0.14	0.156	195.498	-0.895	0.372	-0.447	0.168
Relationship Length	-0.026	0.012	95.415	-2.222	0.029	-0.05	-0.003		Relationship Length	-0.026	0.012	95.415	-2.222	0.029	-0.05	-0.003
Within-person actor conflict severity × Actor PSS+ loosely interconnected (+1SD)									Within-person actor conflict severity × Actor PSS+ highly interconnected (−1SD)
Estimates of Fixed Effects									Estimates of Fixed Effects
Parameter	Estimate	Std. Error	df	t	Sig.	95% Confidence Interval			Parameter	Estimate	Std. Error	df	t	Sig.	95% Confidence Interval
						Lower Bound	Upper Bound								Lower Bound	Upper Bound
Intercept	5.31	0.097	120.665	55.013	<.001	5.119	5.502		Intercept	5.799	0.097	123.884	60.09	<.001	5.608	5.99
Between-person actor conflict severity	-0.386	0.068	204.502	-5.672	<.001	-0.52	-0.252		Between-person actor conflict severity	-0.336	0.07	183.746	-4.798	<.001	-0.474	-0.198
Between-person partner conflict severity	-0.114	0.08	189.246	-1.428	0.155	-0.273	0.044		Between-person partner conflict severity	-0.329	0.079	171.561	-4.147	<.001	-0.486	-0.172
Within-person actor conflict severity	-0.409	0.091	179.093	-4.494	<.001	-0.589	-0.23		Within-person actor conflict severity	-0.067	0.094	153.271	-0.711	0.478	-0.252	0.119
Within-person partner conflict severity	-0.042	0.081	191.598	-0.52	0.603	-0.203	0.118		Within-person partner conflict severity	-0.064	0.097	180.198	-0.663	0.508	-0.255	0.127
Actor PSS+ loosely interconnected (+1SD)	-1.343	0.353	170.976	-3.808	<.001	-2.039	-0.647		Actor PSS+ highly interconnected (−1SD)	-1.343	0.353	170.976	-3.808	<.001	-2.039	-0.647
Partner PSS+	-0.232	0.353	171.001	-0.657	0.512	-0.93	0.466		Partner PSS+	-0.232	0.353	171.001	-0.657	0.512	-0.93	0.466
Actor PSS-	0.104	0.168	163.819	0.619	0.537	-0.228	0.436		Actor PSS-	0.104	0.168	163.819	0.619	0.537	-0.228	0.436
Partner PSS-	-0.392	0.168	163.779	-2.332	0.021	-0.725	-0.06		Partner PSS-	-0.392	0.168	163.779	-2.332	0.021	-0.725	-0.06
Within-person actor conflict severity × Partner PSS+	0.201	0.349	194.644	0.575	0.566	-0.488	0.889		Within-person actor conflict severity × Partner PSS+	0.201	0.349	194.644	0.575	0.566	-0.488	0.889
Between-person actor conflict severity × Partner PSS+	1.14	0.358	161.044	3.185	0.002	0.433	1.847		Between-person actor conflict severity × Partner PSS+	1.14	0.358	161.044	3.185	0.002	0.433	1.847
Within-person partner conflict severity × Partner PSS+	-1.065	0.372	161.634	-2.864	0.005	-1.799	-0.331		Within-person partner conflict severity × Partner PSS+	-1.065	0.372	161.634	-2.864	0.005	-1.799	-0.331
Between-person partner conflict severity × Partner PSS+	-0.163	0.282	170.934	-0.578	0.564	-0.72	0.394		Between-person partner conflict severity × Partner PSS+	-0.163	0.282	170.934	-0.578	0.564	-0.72	0.394
Within-person actor conflict severity × Partner PSS-	-0.124	0.171	146.678	-0.726	0.469	-0.463	0.214		Within-person actor conflict severity × Partner PSS-	-0.124	0.171	146.678	-0.726	0.469	-0.463	0.214
Between-person actor conflict severity × Partner PSS-	-0.38	0.156	195.473	-2.434	0.016	-0.687	-0.072		Between-person actor conflict severity × Partner PSS-	-0.38	0.156	195.473	-2.434	0.016	-0.687	-0.072
Within-person partner conflict severity × Partner PSS-	0.322	0.243	206.977	1.326	0.186	-0.157	0.801		Within-person partner conflict severity × Partner PSS-	0.322	0.243	206.977	1.326	0.186	-0.157	0.801
Between-person partner conflict severity × Partner PSS-	-0.049	0.147	133.875	-0.333	0.74	-0.341	0.243		Between-person partner conflict severity × Partner PSS-	-0.049	0.147	133.875	-0.333	0.74	-0.341	0.243
Within-person actor conflict severity × Actor PSS+ loosely interconnected (+1SD)	-0.943	0.372	161.642	-2.537	0.012	-1.677	-0.209		Within-person actor conflict severity × Actor PSS+ highly interconnected (−1SD)	-0.943	0.372	161.642	-2.537	0.012	-1.677	-0.209
Between-person actor conflict severity × Actor PSS+ loosely interconnected (+1SD)	-0.138	0.282	170.476	-0.487	0.627	-0.695	0.42		Between-person actor conflict severity × Actor PSS+ highly interconnected (−1SD)	-0.138	0.282	170.476	-0.487	0.627	-0.695	0.42
Within-person partner conflict severity × Actor PSS+ loosely interconnected (+1SD)	0.06	0.349	194.6	0.172	0.863	-0.628	0.749		Within-person partner conflict severity × Actor PSS+ highly interconnected (−1SD)	0.06	0.349	194.6	0.172	0.863	-0.628	0.749
Between-person partner conflict severity × Actor PSS+ loosely interconnected (+1SD)	0.59	0.358	161.012	1.65	0.101	-0.116	1.297		Between-person partner conflict severity × Actor PSS+ highly interconnected (−1SD)	0.59	0.358	161.012	1.65	0.101	-0.116	1.297
Within-person actor conflict severity × Actor PSS-	0.467	0.243	206.996	1.922	0.056	-0.012	0.945		Within-person actor conflict severity × Actor PSS-	0.467	0.243	206.996	1.922	0.056	-0.012	0.945
Between-person actor conflict severity × Actor PSS-	0.339	0.147	133.883	2.297	0.023	0.047	0.63		Between-person actor conflict severity × Actor PSS-	0.339	0.147	133.883	2.297	0.023	0.047	0.63
Within-person partner conflict severity × Actor PSS-	0.009	0.171	146.671	0.053	0.958	-0.33	0.348		Within-person partner conflict severity × Actor PSS-	0.009	0.171	146.671	0.053	0.958	-0.33	0.348
Between-person partner conflict severity × Actor PSS-	-0.14	0.156	195.498	-0.895	0.372	-0.447	0.168		Between-person partner conflict severity × Actor PSS-	-0.14	0.156	195.498	-0.895	0.372	-0.447	0.168
Relationship Length	-0.026	0.012	95.415	-2.222	0.029	-0.05	-0.003		Relationship Length	-0.026	0.012	95.415	-2.222	0.029	-0.05	-0.003
Between-person actor conflict severity × Actor PSS- loosely interconnected (+1SD)									Between-person actor conflict severity × Actor PSS- highly interconnected (−1SD)
Estimates of Fixed Effects									Estimates of Fixed Effects
Parameter	Estimate	Std. Error	df	t	Sig.	95% Confidence Interval			Parameter	Estimate	Std. Error	df	t	Sig.	95% Confidence Interval
						Lower Bound	Upper Bound								Lower Bound	Upper Bound
Intercept	5.591	0.097	109.473	57.843	<.001	5.399	5.782		Intercept	5.518	0.089	127.485	61.95	<.001	5.342	5.695
Between-person actor conflict severity	-0.243	0.075	171.911	-3.22	0.002	-0.392	-0.094		Between-person actor conflict severity	-0.479	0.062	162.37	-7.723	<.001	-0.601	-0.356
Between-person partner conflict severity	-0.27	0.07	208.271	-3.88	<.001	-0.408	-0.133		Between-person partner conflict severity	-0.173	0.073	207.407	-2.381	0.018	-0.317	-0.03
Within-person actor conflict severity	-0.076	0.117	191.045	-0.646	0.519	-0.306	0.155		Within-person actor conflict severity	-0.401	0.093	194.612	-4.321	<.001	-0.583	-0.218
Within-person partner conflict severity	-0.05	0.099	164.461	-0.504	0.615	-0.247	0.146		Within-person partner conflict severity	-0.056	0.072	143.708	-0.783	0.435	-0.199	0.086
Actor PSS+	-1.343	0.353	170.976	-3.808	<.001	-2.039	-0.647		Actor PSS+	-1.343	0.353	170.976	-3.808	<.001	-2.039	-0.647
Partner PSS+	-0.232	0.353	171.001	-0.657	0.512	-0.93	0.466		Partner PSS+	-0.232	0.353	171.001	-0.657	0.512	-0.93	0.466
Actor PSS- loosely interconnected (+1SD)	0.104	0.168	163.819	0.619	0.537	-0.228	0.436		Actor PSS- highly interconnected (−1SD)	0.104	0.168	163.819	0.619	0.537	-0.228	0.436
Partner PSS-	-0.392	0.168	163.779	-2.332	0.021	-0.725	-0.06		Partner PSS-	-0.392	0.168	163.779	-2.332	0.021	-0.725	-0.06
Within-person actor conflict severity × Partner PSS+	0.201	0.349	194.644	0.575	0.566	-0.488	0.889		Within-person actor conflict severity × Partner PSS+	0.201	0.349	194.644	0.575	0.566	-0.488	0.889
Between-person actor conflict severity × Partner PSS+	1.14	0.358	161.044	3.185	0.002	0.433	1.847		Between-person actor conflict severity × Partner PSS+	1.14	0.358	161.044	3.185	0.002	0.433	1.847
Within-person partner conflict severity × Partner PSS+	-1.065	0.372	161.634	-2.864	0.005	-1.799	-0.331		Within-person partner conflict severity × Partner PSS+	-1.065	0.372	161.634	-2.864	0.005	-1.799	-0.331
Between-person partner conflict severity × Partner PSS+	-0.163	0.282	170.934	-0.578	0.564	-0.72	0.394		Between-person partner conflict severity × Partner PSS+	-0.163	0.282	170.934	-0.578	0.564	-0.72	0.394
Within-person actor conflict severity × Partner PSS-	-0.124	0.171	146.678	-0.726	0.469	-0.463	0.214		Within-person actor conflict severity × Partner PSS-	-0.124	0.171	146.678	-0.726	0.469	-0.463	0.214
Between-person actor conflict severity × Partner PSS-	-0.38	0.156	195.473	-2.434	0.016	-0.687	-0.072		Between-person actor conflict severity × Partner PSS-	-0.38	0.156	195.473	-2.434	0.016	-0.687	-0.072
Within-person partner conflict severity × Partner PSS-	0.322	0.243	206.977	1.326	0.186	-0.157	0.801		Within-person partner conflict severity × Partner PSS-	0.322	0.243	206.977	1.326	0.186	-0.157	0.801
Between-person partner conflict severity × Partner PSS-	-0.049	0.147	133.875	-0.333	0.74	-0.341	0.243		Between-person partner conflict severity × Partner PSS-	-0.049	0.147	133.875	-0.333	0.74	-0.341	0.243
Within-person actor conflict severity × Actor PSS+	-0.943	0.372	161.642	-2.537	0.012	-1.677	-0.209		Within-person actor conflict severity × Actor PSS+	-0.943	0.372	161.642	-2.537	0.012	-1.677	-0.209
Between-person actor conflict severity × Actor PSS+	-0.138	0.282	170.476	-0.487	0.627	-0.695	0.42		Between-person actor conflict severity × Actor PSS+	-0.138	0.282	170.476	-0.487	0.627	-0.695	0.42
Within-person partner conflict severity × Actor PSS+	0.06	0.349	194.6	0.172	0.863	-0.628	0.749		Within-person partner conflict severity × Actor PSS+	0.06	0.349	194.6	0.172	0.863	-0.628	0.749
Between-person partner conflict severity × Actor PSS+	0.59	0.358	161.012	1.65	0.101	-0.116	1.297		Between-person partner conflict severity × Actor PSS+	0.59	0.358	161.012	1.65	0.101	-0.116	1.297
Within-person actor conflict severity × Actor PSS- loosely interconnected (+1SD)	0.467	0.243	206.996	1.922	0.056	-0.012	0.945		Within-person actor conflict severity × Actor PSS- highly interconnected (−1SD)	0.467	0.243	206.996	1.922	0.056	-0.012	0.945
Between-person actor conflict severity × Actor PSS- loosely interconnected (+1SD)	0.339	0.147	133.883	2.297	0.023	0.047	0.63		Between-person actor conflict severity × Actor PSS- highly interconnected (−1SD)	0.339	0.147	133.883	2.297	0.023	0.047	0.63
Within-person partner conflict severity × Actor PSS- loosely interconnected (+1SD)	0.009	0.171	146.671	0.053	0.958	-0.33	0.348		Within-person partner conflict severity × Actor PSS- highly interconnected (−1SD)	0.009	0.171	146.671	0.053	0.958	-0.33	0.348
Between-person partner conflict severity × Actor PSS- loosely interconnected (+1SD)	-0.14	0.156	195.498	-0.895	0.372	-0.447	0.168		Between-person partner conflict severity × Actor PSS- highly interconnected (−1SD)	-0.14	0.156	195.498	-0.895	0.372	-0.447	0.168
Relationship Length	-0.026	0.012	95.415	-2.222	0.029	-0.05	-0.003		Relationship Length	-0.026	0.012	95.415	-2.222	0.029	-0.05	-0.003

## Sheet: Outcome-Daily RR with Rel len
Full Model PSS as a moderator between conflict severity and relationship rumination
Estimates of Fixed Effects
Parameter	Estimate	Std. Error	df	t	Sig.	95% Confidence Interval
						Lower Bound	Upper Bound
Intercept	2.696	0.104	79.552	25.918	<.001	2.489	2.903
Between-person actor conflict severity	0.724	0.072	205.873	10.04	<.001	0.582	0.866
Between-person partner conflict severity	0.186	0.072	205.779	2.578	0.011	0.044	0.328
Within-person actor conflict severity	0.404	0.096	154.368	4.224	<.001	0.215	0.592
Within-person partner conflict severity	0.187	0.096	154.367	1.952	0.053	-0.002	0.375
Actor PSS+	1.399	0.535	169.131	2.614	0.01	0.342	2.455
Partner PSS+	-0.102	0.536	169.189	-0.191	0.849	-1.161	0.956
Actor PSS-	-0.259	0.256	160.711	-1.011	0.314	-0.764	0.247
Partner PSS-	-0.004	0.256	160.67	-0.017	0.987	-0.51	0.501
Within-person actor conflict severity × Partner PSS+	-0.015	0.515	191.85	-0.03	0.976	-1.031	1
Between-person actor conflict severity × Partner PSS+	-0.321	0.54	157.956	-0.595	0.553	-1.388	0.746
Within-person partner conflict severity × Partner PSS+	0.906	0.547	155.124	1.655	0.1	-0.175	1.987
Between-person partner conflict severity × Partner PSS+	0.415	0.424	168.763	0.979	0.329	-0.422	1.252
Within-person actor conflict severity × Partner PSS-	-0.264	0.253	137.897	-1.044	0.298	-0.764	0.236		Significant interactions for simple slope testing:
Between-person actor conflict severity × Partner PSS-	0.16	0.235	198.651	0.68	0.497	-0.304	0.624		Actor PSS+ * Within-person partner conflict severity
Within-person partner conflict severity × Partner PSS-	0.205	0.363	200.285	0.564	0.573	-0.511	0.921
Between-person partner conflict severity × Partner PSS-	-0.062	0.223	128.646	-0.276	0.783	-0.503	0.38
Within-person actor conflict severity × Actor PSS+	-0.102	0.547	155.134	-0.186	0.853	-1.183	0.979
Between-person actor conflict severity × Actor PSS+	-0.067	0.424	168.254	-0.158	0.875	-0.905	0.771
Within-person partner conflict severity × Actor PSS+	-1.107	0.515	191.798	-2.15	0.033	-2.123	-0.091
Between-person partner conflict severity × Actor PSS+	-0.193	0.54	157.916	-0.357	0.721	-1.26	0.874
Within-person actor conflict severity × Actor PSS-	-0.347	0.363	200.302	-0.956	0.34	-1.063	0.369
Between-person actor conflict severity × Actor PSS-	-0.197	0.223	128.654	-0.882	0.38	-0.638	0.245
Within-person partner conflict severity × Actor PSS-	0.111	0.253	137.884	0.437	0.663	-0.389	0.61
Between-person partner conflict severity × Actor PSS-	0.352	0.235	198.666	1.496	0.136	-0.112	0.815
Relationship Length	-0.014	0.017	81.002	-0.821	0.414	-0.048	0.02
Within-person partner conflict severity × Actor PSS+ loosely interconnected (+1SD)									Within-person partner conflict severity × Actor PSS+ highly interconnected (−1SD)
Estimates of Fixed Effects									Estimates of Fixed Effects
Parameter	Estimate	Std. Error	df	t	Sig.	95% Confidence Interval			Parameter	Estimate	Std. Error	df	t	Sig.	95% Confidence Interval
						Lower Bound	Upper Bound								Lower Bound	Upper Bound
Intercept	2.951	0.143	112.801	20.705	<.001	2.668	3.233		Intercept	2.442	0.142	114.699	17.149	<.001	2.16	2.724
Between-person actor conflict severity	0.712	0.104	203.267	6.845	<.001	0.507	0.917		Between-person actor conflict severity	0.736	0.107	181.49	6.867	<.001	0.525	0.948
Between-person partner conflict severity	0.151	0.122	187.272	1.233	0.219	-0.091	0.392		Between-person partner conflict severity	0.221	0.121	169.467	1.821	0.07	-0.019	0.46
Within-person actor conflict severity	0.385	0.136	170.672	2.825	0.005	0.116	0.654		Within-person actor conflict severity	0.422	0.14	145.581	3.023	0.003	0.146	0.698
Within-person partner conflict severity	-0.015	0.122	184.7	-0.121	0.904	-0.255	0.226		Within-person partner conflict severity	0.388	0.145	170.886	2.68	0.008	0.102	0.674
Actor PSS+ loosely interconnected (+1SD)	1.399	0.535	169.131	2.614	0.01	0.342	2.455		Actor PSS+ highly interconnected (−1SD)	1.399	0.535	169.131	2.614	0.01	0.342	2.455
Partner PSS+	-0.102	0.536	169.189	-0.191	0.849	-1.161	0.956		Partner PSS+	-0.102	0.536	169.189	-0.191	0.849	-1.161	0.956
Actor PSS-	-0.259	0.256	160.711	-1.011	0.314	-0.764	0.247		Actor PSS-	-0.259	0.256	160.711	-1.011	0.314	-0.764	0.247
Partner PSS-	-0.004	0.256	160.67	-0.017	0.987	-0.51	0.501		Partner PSS-	-0.004	0.256	160.67	-0.017	0.987	-0.51	0.501
Within-person actor conflict severity × Partner PSS+	-0.015	0.515	191.85	-0.03	0.976	-1.031	1		Within-person actor conflict severity × Partner PSS+	-0.015	0.515	191.85	-0.03	0.976	-1.031	1
Between-person actor conflict severity × Partner PSS+	-0.321	0.54	157.956	-0.595	0.553	-1.388	0.746		Between-person actor conflict severity × Partner PSS+	-0.321	0.54	157.956	-0.595	0.553	-1.388	0.746
Within-person partner conflict severity × Partner PSS+	0.906	0.547	155.124	1.655	0.1	-0.175	1.987		Within-person partner conflict severity × Partner PSS+	0.906	0.547	155.124	1.655	0.1	-0.175	1.987
Between-person partner conflict severity × Partner PSS+	0.415	0.424	168.763	0.979	0.329	-0.422	1.252		Between-person partner conflict severity × Partner PSS+	0.415	0.424	168.763	0.979	0.329	-0.422	1.252
Within-person actor conflict severity × Partner PSS-	-0.264	0.253	137.897	-1.044	0.298	-0.764	0.236		Within-person actor conflict severity × Partner PSS-	-0.264	0.253	137.897	-1.044	0.298	-0.764	0.236
Between-person actor conflict severity × Partner PSS-	0.16	0.235	198.651	0.68	0.497	-0.304	0.624		Between-person actor conflict severity × Partner PSS-	0.16	0.235	198.651	0.68	0.497	-0.304	0.624
Within-person partner conflict severity × Partner PSS-	0.205	0.363	200.285	0.564	0.573	-0.511	0.921		Within-person partner conflict severity × Partner PSS-	0.205	0.363	200.285	0.564	0.573	-0.511	0.921
Between-person partner conflict severity × Partner PSS-	-0.062	0.223	128.646	-0.276	0.783	-0.503	0.38		Between-person partner conflict severity × Partner PSS-	-0.062	0.223	128.646	-0.276	0.783	-0.503	0.38
Within-person actor conflict severity × Actor PSS+ loosely interconnected (+1SD)	-0.102	0.547	155.134	-0.186	0.853	-1.183	0.979		Within-person actor conflict severity × Actor PSS+ highly interconnected (−1SD)	-0.102	0.547	155.134	-0.186	0.853	-1.183	0.979
Between-person actor conflict severity × Actor PSS+ loosely interconnected (+1SD)	-0.067	0.424	168.254	-0.158	0.875	-0.905	0.771		Between-person actor conflict severity × Actor PSS+ highly interconnected (−1SD)	-0.067	0.424	168.254	-0.158	0.875	-0.905	0.771
Within-person partner conflict severity × Actor PSS+ loosely interconnected (+1SD)	-1.107	0.515	191.798	-2.15	0.033	-2.123	-0.091		Within-person partner conflict severity × Actor PSS+ highly interconnected (−1SD)	-1.107	0.515	191.798	-2.15	0.033	-2.123	-0.091
Between-person partner conflict severity × Actor PSS+ loosely interconnected (+1SD)	-0.193	0.54	157.916	-0.357	0.721	-1.26	0.874		Between-person partner conflict severity × Actor PSS+ highly interconnected (−1SD)	-0.193	0.54	157.916	-0.357	0.721	-1.26	0.874
Within-person actor conflict severity × Actor PSS-	-0.347	0.363	200.302	-0.956	0.34	-1.063	0.369		Within-person actor conflict severity × Actor PSS-	-0.347	0.363	200.302	-0.956	0.34	-1.063	0.369
Between-person actor conflict severity × Actor PSS-	-0.197	0.223	128.654	-0.882	0.38	-0.638	0.245		Between-person actor conflict severity × Actor PSS-	-0.197	0.223	128.654	-0.882	0.38	-0.638	0.245
Within-person partner conflict severity × Actor PSS-	0.111	0.253	137.884	0.437	0.663	-0.389	0.61		Within-person partner conflict severity × Actor PSS-	0.111	0.253	137.884	0.437	0.663	-0.389	0.61
Between-person partner conflict severity × Actor PSS-	0.352	0.235	198.666	1.496	0.136	-0.112	0.815		Between-person partner conflict severity × Actor PSS-	0.352	0.235	198.666	1.496	0.136	-0.112	0.815
Relationship Length	-0.014	0.017	81.002	-0.821	0.414	-0.048	0.02		Relationship Length	-0.014	0.017	81.002	-0.821	0.414	-0.048	0.02

## Sheet: Outcome- Depressive w Rel len
Full Model PSS as a moderator between conflict severity and depressive symptoms controlling for relationship length
Estimates of Fixed Effects
Parameter	Estimate	Std. Error	df	t	Sig.	95% Confidence Interval
						Lower Bound	Upper Bound
Intercept	3.052	0.114	97.127	26.829	<.001	2.826	3.278
Between-person actor conflict severity	0.521	0.082	234.319	6.352	<.001	0.359	0.682
Between-person partner conflict severity	0.061	0.082	234.292	0.745	0.457	-0.1	0.223
Within-person actor conflict severity	0.519	0.105	192.954	4.941	<.001	0.312	0.726
Within-person partner conflict severity	0.071	0.105	192.956	0.675	0.5	-0.136	0.278
Actor PSS+	1.58	0.6	208.569	2.634	0.009	0.398	2.763
Partner PSS+	0.214	0.601	208.493	0.357	0.722	-0.971	1.399
Actor PSS-	-0.301	0.288	202.557	-1.047	0.296	-0.868	0.266
Partner PSS-	0.402	0.288	202.515	1.397	0.164	-0.165	0.969
Within-person actor conflict severity × Partner PSS+	-0.652	0.559	219.649	-1.167	0.244	-1.753	0.449
Between-person actor conflict severity × Partner PSS+	1.205	0.604	196.429	1.996	0.047	0.014	2.396
Within-person partner conflict severity × Partner PSS+	-0.32	0.592	196.247	-0.541	0.589	-1.487	0.847
Between-person partner conflict severity × Partner PSS+	-0.003	0.473	202.238	-0.007	0.995	-0.935	0.929
Within-person actor conflict severity × Partner PSS-	-0.009	0.273	182.664	-0.034	0.973	-0.548	0.53		Significant interactions for simple slope testing:
Between-person actor conflict severity × Partner PSS-	0.711	0.262	228.325	2.712	0.007	0.195	1.228		Partner PSS+ * Between-person actor conflict severity
Within-person partner conflict severity × Partner PSS-	-0.493	0.397	226.567	-1.241	0.216	-1.275	0.29		Partner PSS- *Between-person actor conflict severity
Between-person partner conflict severity × Partner PSS-	-0.365	0.25	172.618	-1.456	0.147	-0.859	0.13
Within-person actor conflict severity × Actor PSS+	-0.068	0.592	196.259	-0.115	0.908	-1.235	1.099
Between-person actor conflict severity × Actor PSS+	-0.544	0.473	201.859	-1.151	0.251	-1.477	0.388
Within-person partner conflict severity × Actor PSS+	-0.619	0.559	219.603	-1.109	0.269	-1.72	0.482
Between-person partner conflict severity × Actor PSS+	-0.661	0.604	196.409	-1.095	0.275	-1.852	0.53
Within-person actor conflict severity × Actor PSS-	0.393	0.397	226.577	0.991	0.323	-0.389	1.176
Between-person actor conflict severity × Actor PSS-	-0.069	0.25	172.623	-0.274	0.784	-0.563	0.426
Within-person partner conflict severity × Actor PSS-	-0.469	0.273	182.647	-1.718	0.088	-1.009	0.07
Between-person partner conflict severity × Actor PSS-	0.251	0.262	228.377	0.958	0.339	-0.265	0.768
Relationship Length	-0.012	0.019	98.02	-0.65	0.518	-0.049	0.025
Between-person actor conflict severity × Partner PSS+ loosely interconnected (+1SD)									Between-person actor conflict severity × Partner PSS+ highly interconnected (−1SD)
Estimates of Fixed Effects									Estimates of Fixed Effects
Parameter	Estimate	Std. Error	df	t	Sig.	95% Confidence Interval			Parameter	Estimate	Std. Error	df	t	Sig.	95% Confidence Interval
						Lower Bound	Upper Bound								Lower Bound	Upper Bound
Intercept	3.091	0.158	143.626	19.584	<.001	2.779	3.403		Intercept	3.013	0.158	143.663	19.109	<.001	2.702	3.325
Between-person actor conflict severity	0.74	0.138	223.241	5.379	<.001	0.469	1.011		Between-person actor conflict severity	0.301	0.137	211.646	2.208	0.028	0.032	0.571
Between-person partner conflict severity	0.06	0.117	234.217	0.517	0.606	-0.17	0.291		Between-person partner conflict severity	0.062	0.121	220.788	0.511	0.61	-0.176	0.299
Within-person actor conflict severity	0.401	0.133	218.064	3.004	0.003	0.138	0.663		Within-person actor conflict severity	0.638	0.158	207.549	4.039	<.001	0.326	0.949
Within-person partner conflict severity	0.013	0.149	207.835	0.085	0.932	-0.281	0.306		Within-person partner conflict severity	0.129	0.152	190.864	0.85	0.396	-0.17	0.429
Actor PSS+	1.58	0.6	208.569	2.634	0.009	0.398	2.763		Actor PSS+	1.58	0.6	208.569	2.634	0.009	0.398	2.763
Partner PSS+ loosely interconnected (+1SD)	0.214	0.601	208.493	0.357	0.722	-0.971	1.399		Partner PSS+ highly interconnected (−1SD)	0.214	0.601	208.493	0.357	0.722	-0.971	1.399
Actor PSS-	-0.301	0.288	202.557	-1.047	0.296	-0.868	0.266		Actor PSS-	-0.301	0.288	202.557	-1.047	0.296	-0.868	0.266
Partner PSS-	0.402	0.288	202.515	1.397	0.164	-0.165	0.969		Partner PSS-	0.402	0.288	202.515	1.397	0.164	-0.165	0.969
Within-person actor conflict severity × Partner PSS+ loosely interconnected (+1SD)	-0.652	0.559	219.649	-1.167	0.244	-1.753	0.449		Within-person actor conflict severity × Partner PSS+ highly interconnected (−1SD)	-0.652	0.559	219.649	-1.167	0.244	-1.753	0.449
Between-person actor conflict severity × Partner PSS+ loosely interconnected (+1SD)	1.205	0.604	196.429	1.996	0.047	0.014	2.396		Between-person actor conflict severity × Partner PSS+ highly interconnected (−1SD)	1.205	0.604	196.429	1.996	0.047	0.014	2.396
Within-person partner conflict severity × Partner PSS+ loosely interconnected (+1SD)	-0.32	0.592	196.247	-0.541	0.589	-1.487	0.847		Within-person partner conflict severity × Partner PSS+ highly interconnected (−1SD)	-0.32	0.592	196.247	-0.541	0.589	-1.487	0.847
Between-person partner conflict severity × Partner PSS+ loosely interconnected (+1SD)	-0.003	0.473	202.238	-0.007	0.995	-0.935	0.929		Between-person partner conflict severity × Partner PSS+ highly interconnected (−1SD)	-0.003	0.473	202.238	-0.007	0.995	-0.935	0.929
Within-person actor conflict severity × Partner PSS-	-0.009	0.273	182.664	-0.034	0.973	-0.548	0.53		Within-person actor conflict severity × Partner PSS-	-0.009	0.273	182.664	-0.034	0.973	-0.548	0.53
Between-person actor conflict severity × Partner PSS-	0.711	0.262	228.325	2.712	0.007	0.195	1.228		Between-person actor conflict severity × Partner PSS-	0.711	0.262	228.325	2.712	0.007	0.195	1.228
Within-person partner conflict severity × Partner PSS-	-0.493	0.397	226.567	-1.241	0.216	-1.275	0.29		Within-person partner conflict severity × Partner PSS-	-0.493	0.397	226.567	-1.241	0.216	-1.275	0.29
Between-person partner conflict severity × Partner PSS-	-0.365	0.25	172.618	-1.456	0.147	-0.859	0.13		Between-person partner conflict severity × Partner PSS-	-0.365	0.25	172.618	-1.456	0.147	-0.859	0.13
Within-person actor conflict severity × Actor PSS+	-0.068	0.592	196.259	-0.115	0.908	-1.235	1.099		Within-person actor conflict severity × Actor PSS+	-0.068	0.592	196.259	-0.115	0.908	-1.235	1.099
Between-person actor conflict severity × Actor PSS+	-0.544	0.473	201.859	-1.151	0.251	-1.477	0.388		Between-person actor conflict severity × Actor PSS+	-0.544	0.473	201.859	-1.151	0.251	-1.477	0.388
Within-person partner conflict severity × Actor PSS+	-0.619	0.559	219.603	-1.109	0.269	-1.72	0.482		Within-person partner conflict severity × Actor PSS+	-0.619	0.559	219.603	-1.109	0.269	-1.72	0.482
Between-person partner conflict severity × Actor PSS+	-0.661	0.604	196.409	-1.095	0.275	-1.852	0.53		Between-person partner conflict severity × Actor PSS+	-0.661	0.604	196.409	-1.095	0.275	-1.852	0.53
Within-person actor conflict severity × Actor PSS-	0.393	0.397	226.577	0.991	0.323	-0.389	1.176		Within-person actor conflict severity × Actor PSS-	0.393	0.397	226.577	0.991	0.323	-0.389	1.176
Between-person actor conflict severity × Actor PSS-	-0.069	0.25	172.623	-0.274	0.784	-0.563	0.426		Between-person actor conflict severity × Actor PSS-	-0.069	0.25	172.623	-0.274	0.784	-0.563	0.426
Within-person partner conflict severity × Actor PSS-	-0.469	0.273	182.647	-1.718	0.088	-1.009	0.07		Within-person partner conflict severity × Actor PSS-	-0.469	0.273	182.647	-1.718	0.088	-1.009	0.07
Between-person partner conflict severity × Actor PSS-	0.251	0.262	228.377	0.958	0.339	-0.265	0.768		Between-person partner conflict severity × Actor PSS-	0.251	0.262	228.377	0.958	0.339	-0.265	0.768
Relationship Length	-0.012	0.019	98.02	-0.65	0.518	-0.049	0.025		Relationship Length	-0.012	0.019	98.02	-0.65	0.518	-0.049	0.025
Between-person actor conflict severity × Partner PSS- loosely interconnected (+1SD)									Between-person actor conflict severity × Partner PSS- highly interconnected (−1SD)
Estimates of Fixed Effects									Estimates of Fixed Effects
Parameter	Estimate	Std. Error	df	t	Sig.	95% Confidence Interval			Parameter	Estimate	Std. Error	df	t	Sig.	95% Confidence Interval
						Lower Bound	Upper Bound								Lower Bound	Upper Bound
Intercept	3.192	0.158	128.499	20.233	<.001	2.88	3.504		Intercept	2.912	0.145	148.924	20.061	<.001	2.625	3.199
Between-person actor conflict severity	0.768	0.121	237.646	6.376	<.001	0.531	1.006		Between-person actor conflict severity	0.273	0.125	239.61	2.184	0.03	0.027	0.519
Between-person partner conflict severity	-0.066	0.131	209.964	-0.503	0.615	-0.324	0.192		Between-person partner conflict severity	0.188	0.107	207.611	1.753	0.081	-0.023	0.399
Within-person actor conflict severity	0.516	0.164	195.757	3.153	0.002	0.193	0.839		Within-person actor conflict severity	0.522	0.116	181.067	4.508	<.001	0.294	0.751
Within-person partner conflict severity	-0.101	0.194	212.356	-0.518	0.605	-0.483	0.282		Within-person partner conflict severity	0.243	0.15	217.8	1.612	0.108	-0.054	0.539
Actor PSS+	1.58	0.6	208.569	2.634	0.009	0.398	2.763		Actor PSS+	1.58	0.6	208.569	2.634	0.009	0.398	2.763
Partner PSS+	0.214	0.601	208.493	0.357	0.722	-0.971	1.399		Partner PSS+	0.214	0.601	208.493	0.357	0.722	-0.971	1.399
Actor PSS-	-0.301	0.288	202.557	-1.047	0.296	-0.868	0.266		Actor PSS-	-0.301	0.288	202.557	-1.047	0.296	-0.868	0.266
Partner PSS- loosely interconnected (+1SD)	0.402	0.288	202.515	1.397	0.164	-0.165	0.969		Partner PSS- highly interconnected (−1SD)	0.402	0.288	202.515	1.397	0.164	-0.165	0.969
Within-person actor conflict severity × Partner PSS+	-0.652	0.559	219.649	-1.167	0.244	-1.753	0.449		Within-person actor conflict severity × Partner PSS+	-0.652	0.559	219.649	-1.167	0.244	-1.753	0.449
Between-person actor conflict severity × Partner PSS+	1.205	0.604	196.429	1.996	0.047	0.014	2.396		Between-person actor conflict severity × Partner PSS+	1.205	0.604	196.429	1.996	0.047	0.014	2.396
Within-person partner conflict severity × Partner PSS+	-0.32	0.592	196.247	-0.541	0.589	-1.487	0.847		Within-person partner conflict severity × Partner PSS+	-0.32	0.592	196.247	-0.541	0.589	-1.487	0.847
Between-person partner conflict severity × Partner PSS+	-0.003	0.473	202.238	-0.007	0.995	-0.935	0.929		Between-person partner conflict severity × Partner PSS+	-0.003	0.473	202.238	-0.007	0.995	-0.935	0.929
Within-person actor conflict severity × Partner PSS- loosely interconnected (+1SD)	-0.009	0.273	182.664	-0.034	0.973	-0.548	0.53		Within-person actor conflict severity × Partner PSS- highly interconnected (−1SD)	-0.009	0.273	182.664	-0.034	0.973	-0.548	0.53
Between-person actor conflict severity × Partner PSS- loosely interconnected (+1SD)	0.711	0.262	228.325	2.712	0.007	0.195	1.228		Between-person actor conflict severity × Partner PSS- highly interconnected (−1SD)	0.711	0.262	228.325	2.712	0.007	0.195	1.228
Within-person partner conflict severity × Partner PSS- loosely interconnected (+1SD)	-0.493	0.397	226.567	-1.241	0.216	-1.275	0.29		Within-person partner conflict severity × Partner PSS- highly interconnected (−1SD)	-0.493	0.397	226.567	-1.241	0.216	-1.275	0.29
Between-person partner conflict severity × Partner PSS- loosely interconnected (+1SD)	-0.365	0.25	172.618	-1.456	0.147	-0.859	0.13		Between-person partner conflict severity × Partner PSS- highly interconnected (−1SD)	-0.365	0.25	172.618	-1.456	0.147	-0.859	0.13
Within-person actor conflict severity × Actor PSS+	-0.068	0.592	196.259	-0.115	0.908	-1.235	1.099		Within-person actor conflict severity × Actor PSS+	-0.068	0.592	196.259	-0.115	0.908	-1.235	1.099
Between-person actor conflict severity × Actor PSS+	-0.544	0.473	201.859	-1.151	0.251	-1.477	0.388		Between-person actor conflict severity × Actor PSS+	-0.544	0.473	201.859	-1.151	0.251	-1.477	0.388
Within-person partner conflict severity × Actor PSS+	-0.619	0.559	219.603	-1.109	0.269	-1.72	0.482		Within-person partner conflict severity × Actor PSS+	-0.619	0.559	219.603	-1.109	0.269	-1.72	0.482
Between-person partner conflict severity × Actor PSS+	-0.661	0.604	196.409	-1.095	0.275	-1.852	0.53		Between-person partner conflict severity × Actor PSS+	-0.661	0.604	196.409	-1.095	0.275	-1.852	0.53
Within-person actor conflict severity × Actor PSS-	0.393	0.397	226.577	0.991	0.323	-0.389	1.176		Within-person actor conflict severity × Actor PSS-	0.393	0.397	226.577	0.991	0.323	-0.389	1.176
Between-person actor conflict severity × Actor PSS-	-0.069	0.25	172.623	-0.274	0.784	-0.563	0.426		Between-person actor conflict severity × Actor PSS-	-0.069	0.25	172.623	-0.274	0.784	-0.563	0.426
Within-person partner conflict severity × Actor PSS-	-0.469	0.273	182.647	-1.718	0.088	-1.009	0.07		Within-person partner conflict severity × Actor PSS-	-0.469	0.273	182.647	-1.718	0.088	-1.009	0.07
Between-person partner conflict severity × Actor PSS-	0.251	0.262	228.377	0.958	0.339	-0.265	0.768		Between-person partner conflict severity × Actor PSS-	0.251	0.262	228.377	0.958	0.339	-0.265	0.768
Relationship Length	-0.012	0.019	98.02	-0.65	0.518	-0.049	0.025		Relationship Length	-0.012	0.019	98.02	-0.65	0.518	-0.049	0.025
